# Supplementary material for: Elucidating the mitochondrial proteome of Toxoplasma gondii reveals the presence of a divergent cytochrome c oxidase
Source: eLife. 2018 Sep 11;7:e38131. doi: 10.7554/eLife.38131 (PMC6156079; doi:10.7554/eLife.38131)
Supplement: Supplementary file 3. — List of proteins identified in the T. gondii mitochondrial proteome that previous studies have demonstrated or predicted to localize to the mitochondrion, and proteins that previous studies have demonstrated do not localize to the mitochondrion. Included are the protein annotation, the process in which it functions, the proteome in which it was detected, and the ToxoDB gene ID. Note that natively biotinylated proteins (including the mitochondrially-localized pyruvate carboxylase; Nitzsche et al., 2017) were excluded from these analyses because of their biased (i.e. APEX and BirA*-independent) enrichment in control and experimental conditions. Color coding: green, predicted mitochondrial protein present in proteome; pink, predicted mitochondrial protein absent from proteome. [file elife-38131-supp3.xlsx]

## Sheet: Sheet1
"Expected mitochondrial proteins"
Protein name	general function	proteome	ToxoDB ID
citrate synthase	TCA cycle	Both	TGME49_268890		Key
aconitase/IRP	TCA cycle	Both	TGME49_226730			present in proteome ('true positives')
isocitrate dehydrogenase (NADP+-dependent)	TCA cycle	Both	TGME49_313140			absent from proteome but expected to localise to mitochondrial matrix
alpha-ketogluterate dehydrogenase -E1	TCA cycle	Both	TGME49_244200
dihydrolipoamide succinyltransferase-E2 of alpha-KGHD	TCA cycle	Both	TGME49_219550
lipoamide dehydrogenase - mitochondrial E3	TCA cycle	Both	TGME49_206470
succinyl-CoA sythetase alpha subunit	TCA cycle	Both	TGME49_290600
succinyl-CoA sythetase beta subunit	TCA cycle	APEX	TGME49_309752
succinate dehydrogenase Fe-S subunit	TCA cycle/electron transport	Both	TGME49_215280
succinate dehydrogenase flavoprotein subunit	TCA cycle/electron transport	Both	TGME49_215590
fumarate hydratase class I	TCA cycle	Both	TGME49_267330
malate:quinone oxidoreductase	TCA cycle/electron transport	Both	TGME49_288500
branched-chain alpha keto-acid Dehydrogenase E1-alpha	TCA cycle	APEX	TGME49_239490
branched-chain alpha keto-acid Dehydrogenase E1-beta	TCA cycle	APEX	TGME49_314400
dihydrolipoamide transferase - E2 - of BCKADH	TCA cycle	Both	TGME49_319920
lipoate protein ligase (LplA)	inserts lipoate into E2 proteins	Both	TGME49_271820
single subunit NADH dehydrogenase (NDH2-I)	electron transport	APEX	TGME49_209150
single subunit NADH dehydrogenase (NDH2-II)	electron transport	APEX	TGME49_288830
Dihydroorotate dehydrogenase	pyrimidine biosynthesis/electron transport	Both	TGME49_210790
FAD-linked glycerol-3-phosphate dehydrogenase	electron shuttle/electron transport	APEX	TGME49_263730
mitochondrial hinge protein	complex III electron transport	BirA	TGME49_320140
rieske Fe-S protein	complex III electron transport	Both	TGME49_320220
cytochrome b	complex III electron transport	N/A	TGME49_322210?
cytochrome c1	complex III electron transport	Both	TGME49_246540
cytochrome c reductase 14 kDa SU	complex III assembly	Both	TGME49_288750
BCS1	complex III assembly	Both	TGME49_243490
Cox I	complex IV electron transport	N/A	TGME49_255060?
Cox III	complex IV electron transport	N/A	TGME49_323400?
Cox IIa	complex IV electron transport	BirA	TGME49_310470
Cox IIb	complex IV electron transport	Both	TGME49_226590
Cox V	complex IV electron transport	Both	TGME49_209260
ATP synthase alpha-subunit	complex V	Both	TGME49_204400
ATP synthase beta-subunit	complex V	Both	TGME49_261950
ATP synthase gamma-subunit	complex V	Both	TGME49_231910
ATP synthase delta-subunit	complex V	Both	TGME49_284540
ATP synthase epsilon-subunit	complex V	N/A	TGME49_314820
delta-aminolaevulinic acid synthase (ALAS)	heme biosynthesis	N/A	TGME49_258690
(protoporphyrinogen oxidase (PPO)	heme biosynthesis	Both	TGME49_272490
ferrochelatase (FC)	heme biosynthesis	Both	TGME49_258650
farnesyl pyrophosphate synthase (FPPS)	CoQ biosynthesis	Both	TGME49_224490
Coq1 (octaprenyl pyrophosphate synthase)	CoQ biosynthesis	N/A	TGME49_269430
Coq2 (parahydroxybenzoate polyprenyl transferase)	CoQ biosynthesis	N/A	TGME49_259130
Coq3 (O-methyltransferase)	CoQ biosynthesis	Both	TGME49_266850
Coq4	CoQ biosynthesis	N/A	TGME49_275980
Coq5 (C-methyltransferase)	CoQ biosynthesis	Both	TGME49_295690
Coq8 (ABC1 homologue- misannotated as ABC transporter)	CoQ biosynthesis	BirA	TGME49_203940
NFS	Fe-S synthesis	APEX	TGME49_211090
ISU	Fe-S synthesis	APEX	TGME49_237560
ISA	Fe-S synthesis	Both	TGME49_318170
Isd11	Fe-S synthesis	BirA	TGME49_254800
ferredoxin	electron transport/Fe-S synthesis	APEX	TGME49_240670
ferredoxin--NADP+ reductase	electron transport/Fe-S synthesis	Both	TGME49_261030
superoxide dismutase (Sod2)	antioxidant defence	APEX	TGME49_316330	Brydges and Carruthers (2003) J Cell Sci, 116: 4675-85
Prx3	antioxidant defence	Both	TGME49_230410	Ding et al (2004) Mol Microbiol, 51: 47-61
thioredoxin-like protein TLP1 (TLP1)	antioxidant defence	APEX	TGME49_270120	Ding et al (2004) Mol Microbiol, 51: 47-61
glycine cleavage system H protein	folate biosynthesis/Glycine decarboxylase complex	APEX	TGME49_202960
glycine cleavage system T protein	folate biosynthesis/Glycine decarboxylase complex	Both	TGME49_237470
Hsp70 (Ssc1)	presequence translocase associated motor complex	Both	TGME49_251780	van Dooren et al (2016) J Biol Chem, 291: 19335-50
GrpE (Mge1)	presequence translocase associated motor complex	Both	TGME49_265220	van Dooren et al (2016) J Biol Chem, 291: 19335-50
Tim44	presequence translocase associated motor complex	Both	TGME49_227830	van Dooren et al (2016) J Biol Chem, 291: 19335-50
Pam18	presequence translocase associated motor complex	N/A	TGME49_210810	van Dooren et al (2016) J Biol Chem, 291: 19335-50
MPP alpha subunit	transit peptide cleavage/complex III	Both	TGME49_202680	van Dooren et al (2016) J Biol Chem, 291: 19335-50
MPP beta subunit	transit peptide cleavage/complex III	Both	TGME49_236210	van Dooren et al (2016) J Biol Chem, 291: 19335-50
Cpn60 (Hsp60)	protein folding	Both	TGME49_247550	Toursel et al (2000) Mol Biochem Parasitol, 111: 319-32
Cpn10	protein folding	Both	TGME49_263530
pyruvate kinase II (PyKII)	unknown	Both	TGME49_299070	Saito et al (2008) J Biol Chem, 283: 14041-52
phosphatidylserine decarboxylase	phospholipid synthesis	APEX	TGME49_225550	Hartmann et al (2014) J Biol Chem, 289: 6809-24
propionyl-CoA synthetase/PrpE	methyl citrate cycle	N/A	TGME49_232580	Limenitakis et al (2013) Mol Microbiol, 87: 894-908
2 methylcitrate synthase/PrpC	methyl citrate cycle	N/A	TGME49_263130	Limenitakis et al (2013) Mol Microbiol, 87: 894-908
2-methylisocitrate lyase/PrpB	methyl citrate cycle	N/A	TGME49_293810	Limenitakis et al (2013) Mol Microbiol, 87: 894-908
NADP-dependent succinate-semialdehyde dehydrogenase	GABA shunt	Both	TGME49_257480	MacRae et al (2012) Cell Host Microbe, 12: 682-92
mutS domain protein (MSH1)	DNA repair, monensin sensitivity	Both	TGME49_218840	Garrison and Arrizabalaga (2009) Mol Microbiol, 72: 425-41
DNA-dependent RNA polymerase	transcription	BirA	TGME49_246060
ribosomal protein S5	ribosome	Both	TGME49_285970
ribosomal protein S14	ribosome	BirA	TGME49_277700	Gupta et al (2014) Open Biol, 4: 140045
ribosomal protein S15	ribosome	BirA	TGME49_216040	Gupta et al (2014) Open Biol, 4: 140045
ribosomal protein S18	ribosome	BirA	TGME49_222990	Gupta et al (2014) Open Biol, 4: 140045
ribosomal protein L2	ribosome	BirA	TGME49_254400	top hit outside apicomplexans is to bacterial 50S ribosome subunit L2
ribosomal protein L3	ribosome	BirA	TGME49_230050	Gupta et al (2014) Open Biol, 4: 140045
ribosomal protein L4	ribosome	BirA	TGME49_223660	Gupta et al (2014) Open Biol, 4: 140045
ribosomal protein L7/L12	ribosome	BirA	TGME49_251950	Gupta et al (2014) Open Biol, 4: 140045
ribosomal protein L9	ribosome	BirA	TGME49_214870	top hit outside apicomplexans is to bacterial 50S ribosome subunit L9
ribosomal protein L13	ribosome	BirA	TGME49_225240	Gupta et al (2014) Open Biol, 4: 140045
ribosomal protein L15	ribosome	BirA	TGME49_253800	Gupta et al (2014) Open Biol, 4: 140045
ribosomal protein L19	ribosome	Both	TGME49_313960	Gupta et al (2014) Open Biol, 4: 140045
ribosomal protein L21	ribosome	Both	TGME49_202350	Gupta et al (2014) Open Biol, 4: 140045
ribosomal protein L23	ribosome	BirA	TGME49_260660	Gupta et al (2014) Open Biol, 4: 140045
ribosomal protein L24	ribosome	BirA	TGME49_216010	Gupta et al (2014) Open Biol, 4: 140045
ribosomal protein L25	ribosome	BirA	TGME49_314295	top hit outside apicomplexans is to bacterial 50S ribosome subunit L25
ribosomal protein L28	ribosome	BirA	TGME49_226280	Gupta et al (2014) Open Biol, 4: 140045
ribosomal protein L51	ribosome	BirA	TGME49_289140	top hit outside apicomplexans is to plant mitochondria 50S ribosome subunit L51
EngA/Der	ribosome biogenesis/assembly/maturation	BirA	TGME49_203020	Gupta et al (2014) Open Biol, 4: 140045; homologue of PF3D7_0313500
EngB/YsxC	ribosome biogenesis/assembly/maturation	BirA	TGME49_257390	Gupta et al (2014) Open Biol, 4: 140045; homologue of PF3D7_1442200
elongation factor P	translation	BirA	TGME49_309010
elongation factor Tu	translation	APEX	TGME49_262380
elongation factor Ts protein	translation	APEX	TGME49_209010
elongation factor G	translation	Both	TGME49_260170
ribosome recycling factor (RRF) protein	translation	Both	TGME49_216530
ABC1 protein	translation	BirA	TGME49_203940
adenine nucleotide translocator, putative	solute transport	APEX	TGME49_249900
phosphate carrier, putative	solute transport	APEX	TGME49_278990	Bhaduri-McIntosh and Vaidya (1998) Exp Parasitol, 88:252-4; Plasmodium orthologue imported into heterlogous (rat liver) mitochondria
2-oxoglutarate/malate translocase OMT (OMT)	solute transport	APEX	TGME49_249900	van Dooren et al (2006) FEMS Microbiol Rev, 30: 596-630; mitochondrial in Plasmodium
ICAP2	unknown	Both	TGME49_231410	Sidik et al (2016) Cell, 166: 1423-35
ICAP3	unknown	N/A	TGME49_215430	Sidik et al (2016) Cell, 166: 1423-35
ICAP6	unknown	Both	TGME49_260180	Sidik et al (2016) Cell, 166: 1423-35
ICAP8	unknown	BirA	TGME49_218940	Sidik et al (2016) Cell, 166: 1423-35
ICAP9	unknown	BirA	TGME49_247410	Sidik et al (2016) Cell, 166: 1423-35
ICAP11	unknown	BirA	TGME49_215610	Sidik et al (2016) Cell, 166: 1423-35
ICAP14	unknown	N/A	TGME49_255245	Sidik et al (2016) Cell, 166: 1423-35
ICAP15	unknown	Both	TGME49_282180	Sidik et al (2016) Cell, 166: 1423-35
PEP-carboxykinase I	gluconeogenesis	Both	TGME49_289650	Nitzsche et al (2017) J Biol Chem, 292: 15225-39
"False positives"
Protein name	general function	proteome	ToxoDB ID
chorismate synthase, putative	shikimate pathway	mtBirA*	TGME49_201380	Fitzpatrick et al (2001) Mol Microbiol, 40: 65-75; cytosolic in Plasmodium
alveolin domain containing intermediate filament IMC9 (ALV6)	unknown	mtBirA*	TGME49_226220	Anderson-White et al (2001) Cell Microbiol, 13: 18-31
alveolin domain containing intermediate filament IMC4 (ALV4)	unknown	mtBirA*	TGME49_231630	Anderson-White et al (2001) Cell Microbiol, 13: 18-31
fructose-1,6-bisphosphate aldolase	glycolysis	mtBirA*	TGME49_236040	Fleige et al (2007) Eukaryot Cell, 6: 984-96
autophagy-related protein 3 atg3, putative	autophagy	mtBirA*	TGME49_236110	Besteiro et al (2011) PLoS Pathog, 7: e1002416
rhoptry protein ROP9 (ROP9)	unknown	Both	TGME49_243730	Reichmann et al (2002) Mol Biochem Parasitol, 119: 43-54
microneme protein MIC8 (MIC8)	invasion	mtBirA*	TGME49_245490	Meissner et al (2002) J Cell Sci, 115: 563-74
centrin 2	cell organisation/division	mtBirA*	TGME49_250340	Hu (2008) PLoS Pathog, 4: e10
pyruvate kinase PyK1 (PYKI)	glycolysis	mtBirA*	TGME49_256760	Fleige et al (2007) Eukaryot Cell, 6: 984-96
Acetyl-coenzyme A synthetase 2, putative	acetyl-CoA synthesis	mtBirA*	TGME49_266640	Tymoshenko et al (2015) PLoS Comput Biol, 11: e1004261
dynamin-related protein DRPA (DRPA)	apicoplast division	mtBirA*	TGME49_267800	van Dooren et al (2009) Curr Biol, 19: 267-76
P-type ATPase4, putative	Plasma membrane Na+ regulation	mtBirA*	TGME49_278660	Lehane et al, unpublished
sortilin, putative	secretory protein trafficking	mtBirA*	TGME49_290160	Sloves et al (2012) Cell Host Microbe, 11: 515-27
phosphoglycerate mutase PGMII (PGMII)	glycolysis	mtBirA*	TGME49_297060	Fleige et al (2007) Eukaryot Cell, 6: 984-96
calcium-dependent protein kinase CDPK1 (CDPK1)	microneme secretion	mtBirA*	TGME49_301440	Lourido et al (2010) Nature, 465: 359-62
dynamin-related protein DRPB (DRPB)	secretory protein trafficking	mtBirA*	TGME49_321620	Breinich et al (2009) Curr Biol, 19: 277-86
