# Supplementary material for: Elucidating the mitochondrial proteome of Toxoplasma gondii reveals the presence of a divergent cytochrome c oxidase
Source: eLife. 2018 Sep 11;7:e38131. doi: 10.7554/eLife.38131 (PMC6156079; doi:10.7554/eLife.38131)
Supplement: Supplementary file 4. — Table 1. Primers and templates used in general cloning. Table 2. Primers used in 3’ replacement localization studies. 3’ fragments of target genes (ToxoDB gene ID) were amplified using the listed forward and reverse primers. The resulting PCR product was digested and ligated into the vector pgCH as outlined in the cloning strategy. The final vector was linearized with the indicated restriction enzyme before transfection. [file elife-38131-supp4.xlsx]

## Sheet: General primers
General primers and templates
Primer name	Primer sequence	Comments
APEX fwd	5’-GACTCCTAGGGGAAAGTCTTACCCAACT
APEX rvs	5’-GACTCATATGGGCATCAGCAAACCCAAG
BirA* fwd	5’-GATCAGATCTAAAATGCCTAGGGGTTCTGGCGGTGACAAGGACAACACCG
BirA* rvs	5’-GATCTCTAGACTTCTCTGCGCTTCTCAGGGAGA
ApiCox25 5' CRISPR fwd	5’-TCACGTGTAAACAGGGGAGTGTTTTAGAGCTAGAAATAGCAAG	sgRNA region specific to the TgApiCox25 is underlined
Universal reverse	5’-AACTTGACATCCCCATTTAC
ApiCox25 5' reg fwd	5’-GCCTGGCATAAAATTCGGGGACTGATTTCTCCACGTCACGTGTAAACAGGGGTTGCAGGCTCCTTCTTCGG	ApiCox25 flanking region is underlined
ApiCox25 5' reg rvs	5’-ACGATCGGCGCTCCGGCGAAGCGGAGTAGTAAAGATGTCCGCAACATCTTGGTTGAAGACAGACGAAAGCAGTTG	ApiCox25 flanking region is underlined
ApiCox25 5' screen fwd	5’-CGTAGGAAAACTGTTCCCAGAGC
ApiCox25 screen rvs	5’-GCACTTCTTCTGAAAGTTGATACG
t7s4 screen fwd	5’-ACGCAGTTCTCGGAAGACG
ApiCox25 comp fwd	5’-CATGGGATCCAAAATGTTGCGGACATCTTTACTACTCC
ApiCox25 comp rvs	5’-CATGCCTAGGGTGAAAGTGAGGTGGCTCCAGTT
Cox2a 3'rep CRISPR fwd	5’- CGAGTCGCCTGTTGACGACGGTTTTAGAGCTAGAAATAGCAAG	sgRNA region specific to the TgCox2a is underlined
Cox2a 3'rep fwd	5’-GACAGTGGTACTGGATCTACGAAGTCGAGTCGCCTGTTGACGACGAaGAGGGTGGAGGTAGCGGTGGTGGAAG	Cox2a flanking region is underlined; lower case is mutation to delete PAM site
Cox2a 3'rep rvs	5’-CTGCCCATTCAACGCTCGGACAGCCGTCCTTTAGGAAACGCATAGGAAGCGCTTCTGTGGGCGGTTATCAGG	Cox2a flanking region is underlined
FLAG tag gBlock	5’-GTGGAGGTAGCGGTGGTGGAAGTGACTACAAAGACCATGACGGTGATTATAAAGATCATGACATCGATTACAAGGATGACGATGACAAGTAGTCCTGATAACCGCCCACAGAAGC	Synthesized as gBlock
Cox2a 3' screen fwd	5’-CTCTTGTACATGCTCGACGAAG
Cox2a 3' screen rvs	5’-AACGACTGTGATTCCAAAACCT
ApiCox25 3'rep CRISPR fwd	5’- TGTCTTCAGTGAAAGTGAGGGTTTTAGAGCTAGAAATAGCAAG	sgRNA region specific to the TgApiCox25 is underlined
ApiCox25 3'rep fwd	5’-GAAATCCCCTCTCTGTTCCTAGAGGCAAACTGGAGCCACCTCACTTTCACGGTGGAGGTAGCGGTGGTGGAAG	ApiCox25 flanking region is underlined
ApiCox25 3'rep rvs	5’-ACACAAGGATCGCATACCATAGCACGCAACACAAACAGTCATTGTTTGAGGCTTCTGTGGGCGGTTATCAGG	ApiCox25 flanking region is underlined
ApiCox25 3'rep screen fwd	5’-GATGAGTCGTCTGTGGTTCATTG

## Sheet: 3' replacment primers
Primers for 3' replacements
ToxoDB Gene ID	Forward Primer	Reverse Primer	Cloning into pgCH	Linearisation before transfection
TGME49_209420	GACTGGATCCGCAGGTCTCGGAGAGAAATCC	GATCCCTAGGCGCAGATCTTGAGGGGAGC	digested with BamHI and AvrII, and ligated into BglII and AvrII sites of pgCH	SphI
TGME49_209870	GACTAGATCTCAGCTCTGCATAAACTTCAACGAC	GATCCCTAGGTTCGACCAGATGTGCAGCAGTTTCAATC	digested with BglII and AvrII, and ligated into equivalent sites of pgCH	PstI
TGME49_210730	GACTAGATCTCAATCTCCTCGACCAACAGACTGC	GATCCCTAGGCAAGATATACTTGCAAAGGTCCGCTT	digested with BglII and AvrII, and ligated into equivalent sites of pgCH	NsiI
TGME49_213420	GACTAGATCTGGTAAGCAAAGACCTTCATGG	GATCCCTAGGATACTCAACTCGAGAAAGCGGGGTATAG	digested with BglII and AvrII, and ligated into equivalent sites of pgCH	PstI
TGME49_217020	GACTGGATCCGGTTTGGTTCTCTCTGTCGAACTG	GATCCCTAGGAGCTGGAGGCGTTGGAAC	digested with BamHI and AvrII, and ligated into BglII and AvrII sites of pgCH	MfeI
TGME49_220100	GATCAGATCTGCGCAAAAAAAATCACTGCG	GATCTCTAGAATACTTAACATTGAAAAGGTCGTTAAGACT	digested with BglII and XbaI, and ligated into BglII and AvrII sites of pgCH	SphI
TGME49_223500	GACTAGATCTGGAAGTCTTTGCCCTCTGCG	GATCCCTAGGCTTTCGAATATTTGCAGCTTTCCC	digested with BglII and AvrII, and ligated into equivalent sites of pgCH	SphI
TGME49_229620	GACTAGATCTGCAGGCTCGTGTGAAGTGTCAG	GACTCCTAGGCAGCCACCCTTTGAGCTGG	digested with BglII and AvrII, and ligated into equivalent sites of pgCH	NsiI
TGME49_232600	GATCAGATCTGCAGTTATTCATAAAATAGAGGTGGC	GATCCCTAGGAGACTCTTCAGACTTTGCCTCTTCG	digested with BglII and AvrII, and ligated into equivalent sites of pgCH	SphI
TGME49_248600	GACTAGATCTCGAACGCAGAACGAGCAAAAG	GACTCCTAGGGCTTGCAGGAACTGCCCG	digested with BglII and AvrII, and ligated into equivalent sites of pgCH	MfeI
TGME49_258100	GTACGGATCCGAGGCTGGGTCGAACTTGATC	GATCCCTAGGGTCTGCCGAAAGGTCTCCC	digested with BamHI and AvrII, and ligated into BglII and AvrII sites of pgCH	SphI
TGME49_259710	GACTAGATCTGACAAAAACAACCTGATTGACTTCG	GACTCCTAGGTCGTCGCTGGACACACTGAAAG	digested with BglII and AvrII, and ligated into equivalent sites of pgCH	MfeI
TGME49_260840	GATCGGATCCCGAGTTGCCTCTGTCAATCCTC	GATCCCTAGGCAGCTTCGGCGGGGG	digested with BamHI and AvrII, and ligated into BglII and AvrII sites of pgCH	BglII
TGME49_263080	GACTAGATCTGAGTTACCAAGTGCAGCGATAGG	GATCCCTAGGATTGGCCTGTCCCTTTTGAGG	digested with BglII and AvrII, and ligated into equivalent sites of pgCH	NsiI
TGME49_263400	GATCAGATCTAAAATGCCTCTGCCTCCTTTTCC	GATCCCTAGGACACCCACCTCCAAGTTTATCC	digested with BglII and AvrII, and ligated into equivalent sites of pgCH	AflII
TGME49_263840	GACTAGATCTGCTTGGTACCGACGGATTTGTCC	CTAGCCTAGGTCGAGTAGGATCTGACCATGCCC	digested with BamHI and AvrII, and ligated into BglII and AvrII sites of pgCH	SphI
TGME49_265360	GACTAGATCTGAAGATGATCTGACACTTATAGGCTCC	GATCCCTAGGTGCTACGAAATCACTAGTACTCTTCCTC	digested with BglII and AvrII, and ligated into equivalent sites of pgCH	PstI
TGME49_264040	GATCGGATCCGGGAGAAATACCTGCGGAGTC	GACTCCTAGGGTGAAAGTGAGGTGGCTCCAG	digested with BamHI and AvrII, and ligated into BglII and AvrII sites of pgCH	NsiI
TGME49_275650	GACTAGATCTCAGCAGCCCGACCAACAG	GATCCCTAGGCGCCTGAGCGACGCCGTTCAC	digested with BglII and AvrII, and ligated into equivalent sites of pgCH	PstI
TGME49_278250	GATCAGATCTCTCTACCTAAGAGTGCTGTGCTGTCT	GATCCCTAGGCTCTTGTTCTGCCCCTGGC	digested with BglII and AvrII, and ligated into equivalent sites of pgCH	SphI
TGME49_278720	GACTGGATCCCGTGGTGTATGTGGAAAACGG	GACTCCTAGGCGCTTGGGTCCCTGTCGC	digested with BglII and AvrII, and ligated into equivalent sites of pgCH	NsiI
TGME49_286120	GATCGGATCCGCTGGCGATTGAGGGAGG	GATCCCTAGGCTGCTCATGCCACTGAATGTG	digested with BamHI and AvrII, and ligated into BglII and AvrII sites of pgCH	BglII
TGME49_290460	CAGTAGATCTCTGAAAGCGGATGCTTGTGAAACATC	GACTCCTAGGGACCGCGCCTAGCTGGGTCTCTTC	digested with BglII and AvrII, and ligated into equivalent sites of pgCH	SphI
TGME49_297810	CTGATATAGAGAATTTGTTGAAATGCACAAGAAGG	GACTCCTAGGCGCAATCTGTTTCTTCTCGC	digested with XbaI and AvrII, and ligated into SpeI and AvrII sites of pgCH	MfeI
TGME49_300030	GACTACTAGTGCGGAAGACGCAAAGGGATT	GACTCCTAGGGGCACTGGATCCACTTGGCTT	digested with SpeI and AvrII, and ligated into equivalent sites of pgCH	BglII
TGME49_316900	GACTGGATCCGGAAAAGCCAATGTATTCTTCGC	GATCCCTAGGCGACAAGGTCCGTGACTTTTTG	digested with BglII and AvrII, and ligated into equivalent sites of pgCH	PstI
TGME49_318400	GATCAGATCTTTGTCTATCCAGTTGTTTCTG	GATCCCTAGGAGACTGAGGCCTGCCGTAGC	digested with BglII and AvrII, and ligated into equivalent sites of pgCH	NsiI
