# Supplementary material for: Elucidating the mitochondrial proteome of Toxoplasma gondii reveals the presence of a divergent cytochrome c oxidase
Source: eLife. 2018 Sep 11;7:e38131. doi: 10.7554/eLife.38131 (PMC6156079; doi:10.7554/eLife.38131)
Supplement: Supplementary file 5. — Included is a description of each identified protein, the UniProt accession number, the predicted molecular mass, the fold change, the normalized total precursor intensity for each biological replicate, and the Cox or ApiCox designation of the identified protein. Table 2: A list of the log fold change (logFC) and p values calculated for each protein identified in all replicates of the TgApiCox25 and TgTom40 immunoprecipitations following EdgeR analysis. [file elife-38131-supp5.xlsx]

## Sheet: Samples Report for ApiCox25
				Normalized Total Precursor Intensity
Protein Description	Accession Number (UniProt)	Predicted Molecular Mass	Fold change (average ApiCox25/average Tom40)	ApiCox25 rep 1	ApiCox25 rep 2	ApiCox25 rep 3	Tom40 rep 1	Tom40 rep 2	Tom40 rep 3	Cox/ApiCox annotation
Uncharacterized protein OS=Toxoplasma gondii (strain ATCC 50861 / VEG) GN=TGVEG_265370 PE=4 SV=1	A0A125YGW3_TOXGV	16 kDa	397.139	1050700000	1080200000	1198000000	3826800	2481000	2074400	ApiCox 16
Cytochrome C family oxidase subunit III subfamily protein (Fragment) OS=Toxoplasma gondii (strain ATCC 50861 / VEG) GN=TGVEG_442760 PE=4 SV=1	V4YI37_TOXGV	17 kDa	365.11	274950000	265220000	291770000	2278600	0	0	CoxIII
Zinc finger CDGSH-type domain-containing protein OS=Toxoplasma gondii (strain ATCC 50861 / VEG) GN=BN1205_057290 PE=4 SV=1	B9PWU0_TOXGV	13 kDa	337.267	433490000	440880000	478990000	3819800	0	192920	ApiCox13
NADH-ubiquinone reductase complex 1 MLRQ subunit OS=Toxoplasma gondii (strain ATCC 50861 / VEG) GN=TGVEG_306670 PE=4 SV=1	A0A125YY22_TOXGV	26 kDa	332.134	2149700000	2811300000	2713000000	12930000	1730800	8444300	ApiCox26
Uncharacterized protein OS=Toxoplasma gondii (strain ATCC 50861 / VEG) GN=BN1205_052180 PE=4 SV=1	B9PYL9_TOXGV	18 kDa	256.304	818520000	854510000	1027000000	5670700	2317600	2546200	ApiCox18
Membrane protein OS=Toxoplasma gondii (strain ATCC 50861 / VEG) GN=BN1205_102930 PE=4 SV=1	B9PPA5_TOXGV	14 kDa	252.802	552400000	806770000	734260000	0	3210100	5070800	ApiCox14
Uncharacterized protein OS=Toxoplasma gondii (strain ATCC 50861 / VEG) GN=TGVEG_297810 PE=4 SV=1	V4Z393_TOXGV	30 kDa	165.575	3297800000	3563100000	4114900000	32908000	13194000	20187000	ApiCox30
Putative transmembrane protein OS=Toxoplasma gondii (strain ATCC 50861 / VEG) GN=BN1205_025590 PE=4 SV=1	B6KJ93_TOXGV	35 kDa	141.033	2135600000	2720500000	2638600000	37866000	7149800	8125500	ApiCox35
Uncharacterized protein OS=Toxoplasma gondii (strain ATCC 50861 / VEG) GN=BN1205_049070 PE=4 SV=1	B9QNT6_TOXGV	25 kDa	133.089	2193200000	1811900000	2265900000	24833000	10091000	12195000	ApiCox25
Cytochrome c oxidase, putative OS=Toxoplasma gondii (strain ATCC 50861 / VEG) GN=BN1205_039200 PE=4 SV=1	B6KPB2_TOXGV	35 kDa	114.236	3935800000	4113300000	4339100000	51792000	26234000	30418000	Cox5b
Cg8 family protein OS=Toxoplasma gondii (strain ATCC 50861 / VEG) GN=BN1205_072080 PE=4 SV=1	B9PLQ5_TOXGV	24 kDa	113.604	2796100000	2646200000	2930800000	38380000	15953000	19371000	ApiCox23
Cytochrome c oxidase subunit 2 OS=Toxoplasma gondii (strain ATCC 50861 / VEG) GN=BN1205_067650 PE=4 SV=1	A0A0F7V207_TOXGV	34 kDa	96.9473	1214700000	1212400000	1130400000	28173000	3775800	4746400	Cox2a
Putative transmembrane protein OS=Toxoplasma gondii (strain ATCC 50861 / VEG) GN=BN1205_033740 PE=4 SV=1	B9PSC6_TOXGV	25 kDa	74.9576	1247500000	1438100000	1334900000	41798000	8508300	3330700	ApiCox24
Cytochrome c oxidase subunit II, putative OS=Toxoplasma gondii (strain ATCC 50861 / VEG) GN=BN1205_094550 PE=4 SV=1	A0A0F7V9B5_TOXGV	21 kDa	73.983	1658000000	2178700000	2388700000	65967000	9363700	8815700	Cox2b
Putative transmembrane protein OS=Toxoplasma gondii (strain ATCC 50861 / VEG) GN=BN1205_004010 PE=4 SV=1	B6KH21_TOXGV	19 kDa	67.5428	2157300000	2541500000	2378600000	65129000	16503000	23152000	ApiCox19
Putative transmembrane protein OS=Toxoplasma gondii (strain ATCC 50861 / VEG) GN=BN1205_049183 PE=4 SV=1	V4YUF5_TOXGV	25 kDa	4.77452	7007200	7363100	11954000	1298400	2124300	2090800
Dihydrolipoamide acetyltransferase component of pyruvate dehydrogenase complex OS=Toxoplasma gondii (strain ATCC 50861 / VEG) GN=TGVEG_319920 PE=3 SV=1	V4Z729_TOXGV	70 kDa	4.62867	13165000	13258000	14388000	5804000	1077500	1935500
40S ribosomal protein S15, putative OS=Toxoplasma gondii (strain ATCC 50861 / VEG) GN=BN1205_034990 PE=3 SV=1	B9PSN8_TOXGV	17 kDa	4.21309	4032300	2719700	2184800	0	0	2121200
Ubiquinol-cytochrome C reductase complex 14 kDa protein, putative OS=Toxoplasma gondii (strain ATCC 50861 / VEG) GN=BN1205_082510 PE=4 SV=1	B9PTW7_TOXGV	27 kDa	3.12134	3133000	5901600	7109600	0	1873100	3299100
Uncharacterized protein OS=Toxoplasma gondii (strain ATCC 50861 / VEG) GN=TGVEG_260230 PE=4 SV=1	V4ZDV1_TOXGV	89 kDa	3.04048	3199400	4014200	1107900	2736900	0	0
60S ribosomal protein L22, putative OS=Toxoplasma gondii (strain ATCC 50861 / VEG) GN=BN1205_091810 PE=4 SV=1	B9PNF3_TOXGV	15 kDa	2.46275	2669800	2713900	1656800	2858800	0	0
cAMP-dependent protein kinase regulatory subunit OS=Toxoplasma gondii (strain ATCC 50861 / VEG) GN=BN1205_089740 PE=4 SV=1	A0A0F7UTU3_TOXGV	43 kDa	2.06027	5768900	3111800	5541000	2480600	2347700	2171600
Putative peptidase M16 family potein (Fragment) OS=Toxoplasma gondii (strain ATCC 50861 / VEG) GN=TGVEG_236210B PE=4 SV=1	V4Z6F8_TOXGV	21 kDa	2.0318	4679400	2361100	2690600	3335800	0	1453600
Ribosomal protein RPS25 OS=Toxoplasma gondii (strain ATCC 50861 / VEG) GN=TGVEG_231140 PE=4 SV=1	A0A125YRD7_TOXGV	19 kDa	1.99829	2591600	1911400	1929900	0	1452900	1766300
TPR domain-containing protein OS=Toxoplasma gondii (strain ATCC 50861 / VEG) GN=BN1205_015880 PE=4 SV=1	B9Q5A1_TOXGV	114 kDa	1.86315	9014000	6035700	4016100	5157500	3197700	1877900
ATP synthase F1, delta subunit protein OS=Toxoplasma gondii (strain ATCC 50861 / VEG) GN=BN1205_032460 PE=3 SV=1	B9PSZ9_TOXGV	28 kDa	1.9415	1420500	1494300	1180400	0	0	2109300
Alveolin domain containing intermediate filament IMC4 OS=Toxoplasma gondii (strain ATCC 50861 / VEG) GN=BN1205_024040 PE=4 SV=1	A0A0F7UX90_TOXGV	50 kDa	1.75079	2172000	910900	3235700	0	1901200	1707800
60S ribosomal protein L17, putative OS=Toxoplasma gondii (strain ATCC 50861 / VEG) GN=BN1205_105210 PE=3 SV=1	B9Q363_TOXGV	22 kDa	1.79072	4197100	2586900	2496400	0	1047000	4135500
60S ribosomal protein L12, putative OS=Toxoplasma gondii (strain ATCC 50861 / VEG) GN=BN1205_057810 PE=3 SV=1	B9PWY7_TOXGV	18 kDa	1.75525	5583700	5662800	4502500	8972500	0	0
AGC kinase OS=Toxoplasma gondii (strain ATCC 50861 / VEG) GN=BN1205_066990 PE=3 SV=1	B9PMK9_TOXGV	39 kDa	1.70849	0	1462200	1054400	0	0	1473000
Uncharacterized protein OS=Toxoplasma gondii (strain ATCC 50861 / VEG) GN=TGVEG_232280 PE=4 SV=1	A0A125YTK1_TOXGV	30 kDa	1.64214	10241000	9205900	8427900	8766900	3182300	5025500
Uncharacterized protein OS=Toxoplasma gondii (strain ATCC 50861 / VEG) GN=BN1205_050510 PE=4 SV=1	B9Q285_TOXGV	30 kDa	1.39677	932790	403870	476350	0	0	1298000
60S acidic ribosomal protein P0 OS=Toxoplasma gondii (strain ATCC 50861 / VEG) GN=BN1205_071330 PE=3 SV=1	A0A0F7VC17_TOXGV	34 kDa	1.323	14430000	11407000	12142000	4215600	8485100	16006000
60S ribosomal protein L13 OS=Toxoplasma gondii (strain ATCC 50861 / VEG) GN=TGVEG_263050 PE=3 SV=1	A0A125YII2_TOXGV	40 kDa	1.27738	2593100	2831900	951530	2128100	2863800	0
40S ribosomal protein S9, putative OS=Toxoplasma gondii (strain ATCC 50861 / VEG) GN=BN1205_003310 PE=3 SV=1	B9PQU8_TOXGV	22 kDa	1.22576	23163000	17624000	19003000	21107000	14928000	12743000
60S acidic ribosomal protein P2, putative OS=Toxoplasma gondii (strain ATCC 50861 / VEG) GN=BN1205_093870 PE=3 SV=1	B9PJK1_TOXGV	12 kDa	1.23892	26070000	18684000	20112000	8556700	16149000	27651000
Ribosomal protein RPL14 OS=Toxoplasma gondii (strain ATCC 50861 / VEG) GN=TGVEG_267060 PE=4 SV=1	A0A125YYW0_TOXGV	18 kDa	1.15141	11028000	5526600	11537000	11543000	3632000	9222600
Macrophage migration inhibitory factor,putative OS=Toxoplasma gondii (strain ATCC 50861 / VEG) GN=BN1205_083780 PE=4 SV=1	A0A0F7V470_TOXGV	12 kDa	1.24773	1665200	3126400	2422800	0	0	5782000
Ribosomal protein RPL27 (Fragment) OS=Toxoplasma gondii (strain ATCC 50861 / VEG) GN=TGVEG_262690 PE=4 SV=1	A0A125YU34_TOXGV	16 kDa	1.20327	4142100	2780600	2115300	0	2464300	5046900
Uncharacterized protein OS=Toxoplasma gondii (strain ATCC 50861 / VEG) GN=TGVEG_310420 PE=4 SV=1	A0A125YTH1_TOXGV	23 kDa	1.0689	7446800	10200000	9989400	7658100	9455700	8741100
Lipoate-protein ligase A, putative OS=Toxoplasma gondii (strain ATCC 50861 / VEG) GN=BN1205_019270 PE=4 SV=1	V4ZW02_TOXGV	52 kDa	1.05016	1389300	2113900	1733200	3331300	0	1655000
Tubulin beta chain OS=Toxoplasma gondii (strain ATCC 50861 / VEG) GN=BN1205_052280 PE=3 SV=1	B9PYN1_TOXGV	50 kDa	1.06113	10672000	11911000	0	0	21282000	0
Mitochondrial-processing peptidase alpha subunit, putative OS=Toxoplasma gondii (strain ATCC 50861 / VEG) GN=BN1205_046660 PE=4 SV=1	B9PUJ6_TOXGV	62 kDa	1.00849	16865000	17520000	21206000	19665000	16352000	19106000
SAG-related sequence SRS52A OS=Toxoplasma gondii (strain ATCC 50861 / VEG) GN=BN1205_100430 PE=4 SV=1	B6K9I7_TOXGV	34 kDa	0.979448	4082500	4622800	5568000	5630100	5062300	3880400
60S ribosomal protein L23, putative OS=Toxoplasma gondii (strain ATCC 50861 / VEG) GN=BN1205_096100 PE=3 SV=1	B9PK53_TOXGV	15 kDa	1.04735	2354500	3910100	2802200	5050700	2144000	1462200
Myosin A OS=Toxoplasma gondii (strain ATCC 50861 / VEG) GN=BN1205_061910 PE=4 SV=1	B9Q788_TOXGV	93 kDa	0.861456	58115000	72506000	63397000	94276000	55487000	75458000
60S ribosomal protein L7a, putative OS=Toxoplasma gondii (strain ATCC 50861 / VEG) GN=BN1205_073140 PE=4 SV=1	B9PKF7_TOXGV	31 kDa	0.886667	25009000	22545000	19924000	30175000	23052000	22876000
Ribosomal protein RPL7 OS=Toxoplasma gondii (strain ATCC 50861 / VEG) GN=TGVEG_314810 PE=4 SV=1	B9PIY5_TOXGV	30 kDa	0.90337	13663000	14137000	14634000	19605000	11195000	16173000
Methyltransferase-like protein1 OS=Toxoplasma gondii (strain ATCC 50861 / VEG) GN=BN1205_094150 PE=4 SV=1	B9PJM6_TOXGV	25 kDa	0.904795	1117400	1879700	1320400	0	1542700	3229100
Uncharacterized protein OS=Toxoplasma gondii (strain ATCC 50861 / VEG) GN=TGVEG_218940 PE=4 SV=1	B9PQJ7_TOXGV	35 kDa	0.872782	1905300	2670200	1572200	5510700	0	1533100
40S ribosomal protein S8 OS=Toxoplasma gondii (strain ATCC 50861 / VEG) GN=BN1205_006420 PE=3 SV=1	B6KGK3_TOXGV	24 kDa	0.759889	6172800	4219700	4151400	7770600	5639400	5729500
Ribosomal protein RPS23 OS=Toxoplasma gondii (strain ATCC 50861 / VEG) GN=BN1205_025830 PE=3 SV=1	B9PHL8_TOXGV	16 kDa	0.759258	5193000	5103100	5183800	8603000	5419700	6365500
60S ribosomal protein L30, putative OS=Toxoplasma gondii (strain ATCC 50861 / VEG) GN=BN1205_023410 PE=3 SV=1	B9PGL1_TOXGV	12 kDa	0.830796	6789500	6790800	6466300	9791200	6931300	7406900
Ribosomal protein RPS15A OS=Toxoplasma gondii (strain ATCC 50861 / VEG) GN=TGVEG_234450 PE=4 SV=1	A0A125YJX3_TOXGV	27 kDa	0.758786	4124000	5812200	3159000	9700900	3058200	4499000
Heat shock protein 90, putative OS=Toxoplasma gondii (strain ATCC 50861 / VEG) GN=BN1205_014980 PE=3 SV=1	A0A0F7UMP6_TOXGV	95 kDa	0.797623	3006700	3178100	1117600	3128800	3227200	2799200
60S ribosomal protein L10, putative OS=Toxoplasma gondii (strain ATCC 50861 / VEG) GN=BN1205_082480 PE=4 SV=1	B9PTX0_TOXGV	25 kDa	0.794252	0	759990	1675900	0	0	3066900
ADP ribosylation factor 1 OS=Toxoplasma gondii (strain ATCC 50861 / VEG) GN=BN1205_055320 PE=3 SV=1	V5B319_TOXGV	21 kDa	0.848145	1256100	1063900	0	657080	0	2078300
Deoxyuridine 5'-triphosphate nucleotidohydrolase, putative OS=Toxoplasma gondii (strain ATCC 50861 / VEG) GN=BN1205_022400 PE=4 SV=1	B6KK00_TOXGV	18 kDa	0.789188	1804400	0	0	0	0	2286400
Aminotransferase, putative OS=Toxoplasma gondii (strain ATCC 50861 / VEG) GN=BN1205_049080 PE=4 SV=1	B9QNT7_TOXGV	71 kDa	0.714573	24207000	19858000	16713000	30996000	23464000	30595000
Ribosomal protein RPS10 OS=Toxoplasma gondii (strain ATCC 50861 / VEG) GN=BN1205_055450 PE=4 SV=1	B9PX63_TOXGV	17 kDa	0.665661	64207000	54034000	47044000	130940000	49018000	68344000
RNA recognition motif domain-containing protein OS=Toxoplasma gondii (strain ATCC 50861 / VEG) GN=BN1205_015220 PE=4 SV=1	B9PGV5_TOXGV	66 kDa	0.717023	17533000	16274000	14197000	33565000	13378000	20006000
40S ribosomal protein S4 OS=Toxoplasma gondii (strain ATCC 50861 / VEG) GN=BN1205_040740 PE=3 SV=1	B9PXE4_TOXGV	36 kDa	0.740142	5138100	4233300	3936200	7181700	3887400	6910700
Eukaryotic translation initiation factor 3 subunit 5, putative OS=Toxoplasma gondii (strain ATCC 50861 / VEG) GN=BN1205_068970 PE=3 SV=1	B9PN38_TOXGV	38 kDa	0.737329	2654900	3306400	2234700	3295300	3874800	3945700
40S ribosomal protein S13, putative OS=Toxoplasma gondii (strain ATCC 50861 / VEG) GN=BN1205_017665 PE=3 SV=1	A0A125YSG6_TOXGV	17 kDa	0.731584	7576200	4234600	8655700	8991700	9993900	8990000
60S ribosomal protein L8, putative OS=Toxoplasma gondii (strain ATCC 50861 / VEG) GN=BN1205_045200 PE=3 SV=1	B9PU56_TOXGV	28 kDa	0.709019	2627900	3587100	2310600	2971200	2060000	6993300
GAP45 OS=Toxoplasma gondii (strain ATCC 50861 / VEG) GN=BN1205_064420 PE=4 SV=1	A0A0F7V9A2_TOXGV	27 kDa	0.718476	1298200	3396400	3789600	4927000	2964400	3917200
Nuclear transport factor 2 (Ntf2) domain-containing protein OS=Toxoplasma gondii (strain ATCC 50861 / VEG) GN=BN1205_103690 PE=4 SV=1	B9PP21_TOXGV	84 kDa	0.684867	1481400	1795000	1372200	3071700	1395300	2320600
60S ribosomal protein L26, putative OS=Toxoplasma gondii (strain ATCC 50861 / VEG) GN=BN1205_003390 PE=4 SV=1	B6KH63_TOXGV	16 kDa	0.659868	0	3074600	2761600	0	2441900	6402600
Putative RNA-binding protein OS=Toxoplasma gondii (strain ATCC 50861 / VEG) GN=BN1205_047620 PE=4 SV=1	B9QG18_TOXGV	29 kDa	0.681062	1008000	2398900	3021300	0	3105200	6333300
Ubiquinol-cytochrome C family reductase UQCRX/QCR9-like protein OS=Toxoplasma gondii (strain ATCC 50861 / VEG) GN=BN1205_047565 PE=4 SV=1	A0A125YZ24_TOXGV	15 kDa	0.66167	741750	0	914080	0	0	2502500
Ribosomal protein L32, putative OS=Toxoplasma gondii (strain ATCC 50861 / VEG) GN=BN1205_108820 PE=4 SV=1	B6KLD4_TOXGV	16 kDa	0.713408	3485400	3579100	1570800	5659100	3105300	3339900
Bis(5'-adenosyl)-triphosphatase, putative OS=Toxoplasma gondii (strain ATCC 50861 / VEG) GN=BN1205_011210 PE=4 SV=1	B9QIC9_TOXGV	25 kDa	0.722567	1132900	1633900	279830	0	2183200	2033200
T-complex protein 1 subunit delta OS=Toxoplasma gondii (strain ATCC 50861 / VEG) GN=BN1205_020320 PE=3 SV=1	B6KDJ0_TOXGV	59 kDa	0.726431	988330	489310	624650	1167700	0	1726300
Heat shock protein HSP29 OS=Toxoplasma gondii (strain ATCC 50861 / VEG) GN=BN1205_083360 PE=3 SV=1	B9PTP1_TOXGV	30 kDa	0.656009	633000	772120	709290	1770800	858570	593770
Rhoptry protein ROP5 OS=Toxoplasma gondii (strain ATCC 50861 / VEG) GN=TGVEG_308090 PE=4 SV=1	V4Z6U4_TOXGV	61 kDa	0.557509	121250000	181450000	198450000	413040000	142670000	343200000
Heat shock protein 60 OS=Toxoplasma gondii (strain ATCC 50861 / VEG) GN=BN1205_004250 PE=3 SV=1	B9PPQ1_TOXGV	61 kDa	0.610863	37319000	33704000	39038000	86780000	40187000	53206000
NAD/NADP octopine/nopaline dehydrogenase, alpha-helical domain-containing protein OS=Toxoplasma gondii (strain ATCC 50861 / VEG) GN=BN1205_083830 PE=4 SV=1	V4ZJ48_TOXGV	48 kDa	0.632805	29365000	35132000	24895000	67665000	26067000	47531000
Guanine nucleotide-binding protein OS=Toxoplasma gondii (strain ATCC 50861 / VEG) GN=BN1205_037410 PE=4 SV=1	A0A0F7VB49_TOXGV	35 kDa	0.611954	24573000	18370000	22161000	50422000	22045000	33920000
Rhoptry kinase family protein ROP17 OS=Toxoplasma gondii (strain ATCC 50861 / VEG) GN=BN1205_075890 PE=4 SV=1	B6KB88_TOXGV	69 kDa	0.554927	11260000	12505000	12717000	40273000	11580000	13889000
FAD Malate-dehydrogenase (MDH-FAD) OS=Toxoplasma gondii (strain ATCC 50861 / VEG) GN=BN1205_082260 PE=4 SV=1	B9QDS4_TOXGV	60 kDa	0.582907	6277600	6914600	6366500	18362000	8637400	6554300
60S acidic ribosomal protein P1, putative OS=Toxoplasma gondii (strain ATCC 50861 / VEG) GN=BN1205_074110 PE=3 SV=1	B9PKQ4_TOXGV	19 kDa	0.570798	3889700	5983000	6576500	12656000	8158800	8003100
40s ribosomal protein S14, putative OS=Toxoplasma gondii (strain ATCC 50861 / VEG) GN=BN1205_049265 PE=3 SV=1	A0A125YXW4_TOXGV	16 kDa	0.570203	4668800	6183600	3709900	9837100	4925700	10776000
40S ribosomal protein S2, putative OS=Toxoplasma gondii (strain ATCC 50861 / VEG) GN=BN1205_106930 PE=3 SV=1	B9PZF2_TOXGV	29 kDa	0.6304	2803900	3278700	2829300	7605300	1725900	4805700
Ribosomal protein L5, putative OS=Toxoplasma gondii (strain ATCC 50861 / VEG) GN=BN1205_011140 PE=3 SV=1	B9PV52_TOXGV	35 kDa	0.565518	4120000	3189500	1929200	8701500	2230900	5404300
(3R)-hydroxymyristoyl ACP dehydrase, putative OS=Toxoplasma gondii (strain ATCC 50861 / VEG) GN=BN1205_058970 PE=4 SV=1	A0A0F7UUN0_TOXGV	25 kDa	0.573482	2718900	3082200	3460000	8030500	3662300	4456100
Ribosomal protein RPS16 OS=Toxoplasma gondii (strain ATCC 50861 / VEG) GN=TGVEG_263040 PE=3 SV=1	B6KC70_TOXGV	24 kDa	0.623129	3408200	3713200	3275500	5373600	6435500	4875900
Uncharacterized protein OS=Toxoplasma gondii (strain ATCC 50861 / VEG) GN=BN1205_024640 PE=4 SV=1	V4ZPQ9_TOXGV	156 kDa	0.552912	729340	776870	932520	2212700	0	2198000
Glycan synthetase, putative OS=Toxoplasma gondii (strain ATCC 50861 / VEG) GN=BN1205_038560 PE=4 SV=1	B9QKN1_TOXGV	189 kDa	0.640709	169510	114380	2052200	1736600	0	1909500
Putative transmembrane protein OS=Toxoplasma gondii (strain ATCC 50861 / VEG) GN=BN1205_043360 PE=4 SV=1	B9Q006_TOXGV	32 kDa	0.597135	749310	0	1103600	3103000	0	0
Alveolin domain containing intermediate filament IMC1 OS=Toxoplasma gondii (strain ATCC 50861 / VEG) GN=BN1205_024030 PE=4 SV=1	A0A0F7V263_TOXGV	70 kDa	0.559541	0	354760	0	634020	0	0
Putative ubiquinol cytochrome c oxidoreductase OS=Toxoplasma gondii (strain ATCC 50861 / VEG) GN=BN1205_011400 PE=4 SV=1	V4ZBR1_TOXGV	55 kDa	0.532542	28551000	26604000	25424000	82118000	30459000	38733000
Glyceraldehyde-3-phosphate dehydrogenase OS=Toxoplasma gondii (strain ATCC 50861 / VEG) GN=TGVEG_289690 PE=3 SV=1	A0A125YJ41_TOXGV	53 kDa	0.456681	33473000	36968000	35087000	88556000	63716000	78804000
Uncharacterized protein OS=Toxoplasma gondii (strain ATCC 50861 / VEG) GN=BN1205_024160 PE=4 SV=1	B6KJK9_TOXGV	65 kDa	0.506692	20416000	13266000	17351000	48907000	20429000	31382000
2-oxoglutarate dehydrogenase, putative OS=Toxoplasma gondii (strain ATCC 50861 / VEG) GN=BN1205_103920 PE=4 SV=1	A0A125YTY5_TOXGV	124 kDa	0.463235	11405000	7929300	6828300	18680000	19282000	18516000
Acid phosphatase GAP50 OS=Toxoplasma gondii (strain ATCC 50861 / VEG) GN=BN1205_070530 PE=4 SV=1	A0A0F7VDV9_TOXGV	47 kDa	0.476602	19702000	27233000	23380000	73992000	41083000	32459000
Phospholipase, patatin family protein OS=Toxoplasma gondii (strain ATCC 50861 / VEG) GN=TGVEG_232600 PE=4 SV=1	A0A125YYX1_TOXGV	71 kDa	0.518353	11878000	9746100	13924000	32062000	15118000	21399000
Microneme protein MIC1 OS=Toxoplasma gondii (strain ATCC 50861 / VEG) GN=BN1205_084920 PE=4 SV=1	B6KL08_TOXGV	49 kDa	0.48846	11419000	21802000	6737000	42786000	19978000	19040000
Microneme protein 10 OS=Toxoplasma gondii (strain ATCC 50861 / VEG) GN=BN1205_001390 PE=4 SV=1	B9PRE4_TOXGV	23 kDa	0.480842	21295000	59758000	48096000	71089000	72660000	124840000
MIC2-associated protein M2AP OS=Toxoplasma gondii (strain ATCC 50861 / VEG) GN=BN1205_030950 PE=4 SV=1	B9QN70_TOXGV	35 kDa	0.507045	9895700	7800800	12102000	28923000	17075000	12771000
Myosin light chain MLC1 OS=Toxoplasma gondii (strain ATCC 50861 / VEG) GN=BN1205_076770 PE=4 SV=1	A0A0F7V1A1_TOXGV	24 kDa	0.516179	24476000	25515000	33263000	77780000	52861000	30648000
Putative chaperonin cpn60 OS=Toxoplasma gondii (strain ATCC 50861 / VEG) GN=BN1205_090700 PE=3 SV=1	B6KFE8_TOXGV	72 kDa	0.463694	5396000	6615700	4674300	13935000	9936900	12113000
Trypsin domain-containing protein OS=Toxoplasma gondii (strain ATCC 50861 / VEG) GN=TGVEG_262920 PE=4 SV=1	V4YUS0_TOXGV	105 kDa	0.470121	3991100	2879300	4104000	12448000	5645500	5250300
40S ribosomal protein S3a OS=Toxoplasma gondii (strain ATCC 50861 / VEG) GN=BN1205_022930 PE=3 SV=1	B9PGG2_TOXGV	29 kDa	0.466428	5540000	6451900	4704300	16453000	8874900	10468000
60S ribosomal protein L18a OS=Toxoplasma gondii (strain ATCC 50861 / VEG) GN=BN1205_072060 PE=3 SV=1	B9PLQ2_TOXGV	21 kDa	0.457161	5993900	7324900	6323600	18447000	10010000	14509000
Ribosomal protein OS=Toxoplasma gondii (strain ATCC 50861 / VEG) GN=BN1205_030320 PE=3 SV=1	B9PZT4_TOXGV	25 kDa	0.52823	13024000	13272000	11960000	27146000	23109000	22168000
FUSE-binding protein 2 / KH-type splicing regulatory protein OS=Toxoplasma gondii (strain ATCC 50861 / VEG) GN=BN1205_037620 PE=4 SV=1	B6KT44_TOXGV	100 kDa	0.515406	2853500	1818300	2067500	5546900	3559500	3969300
40S ribosomal protein S24 OS=Toxoplasma gondii (strain ATCC 50861 / VEG) GN=TGVEG_215460 PE=3 SV=1	A0A125YKH1_TOXGV	30 kDa	0.549921	4461800	4971200	4131800	10524000	6177900	7964900
Ribosomal protein RPL6 OS=Toxoplasma gondii (strain ATCC 50861 / VEG) GN=TGVEG_313390 PE=4 SV=1	A0A125YZB5_TOXGV	31 kDa	0.493013	9221500	11092000	7301800	39438000	7985200	8590100
60S ribosomal protein L3, putative OS=Toxoplasma gondii (strain ATCC 50861 / VEG) GN=BN1205_068250 PE=3 SV=1	B9PMX8_TOXGV	44 kDa	0.463731	3018400	3419100	2521600	7505700	4810300	7003600
Mitogen-activated protein kinase OS=Toxoplasma gondii (strain ATCC 50861 / VEG) GN=TGVEG_233010 PE=3 SV=1	V4Z6R8_TOXGV	72 kDa	0.456512	2661800	2305000	2363600	6344000	4946600	4766800
Uncharacterized protein OS=Toxoplasma gondii (strain ATCC 50861 / VEG) GN=BN1205_049910 PE=4 SV=1	B9Q0N4_TOXGV	14 kDa	0.490753	2347900	0	2481700	6041100	0	3800100
ARM repeats containing protein OS=Toxoplasma gondii (strain ATCC 50861 / VEG) GN=BN1205_073260 PE=4 SV=1	B9PKH1_TOXGV	31 kDa	0.451173	417850	681440	763560	2671300	1457600	0
Rhoptry neck protein RON2 OS=Toxoplasma gondii (strain ATCC 50861 / VEG) GN=TGVEG_300100 PE=4 SV=1	V4YYL5_TOXGV	166 kDa	0.455279	561450	0	0	0	0	1233200
Phosphatidylserine decarboxylase proenzyme, mitochondrial OS=Toxoplasma gondii (strain ATCC 50861 / VEG) GN=TGVEG_225550 PE=3 SV=1	V4ZB70_TOXGV	48 kDa	0.505941	1414300	639770	0	2680200	1379700	0
Heat shock protein 90, putative OS=Toxoplasma gondii (strain ATCC 50861 / VEG) GN=BN1205_104350 PE=3 SV=1	B9QJS4_TOXGV	97 kDa	0.418521	131770000	128690000	130460000	414770000	202790000	316490000
Succinate dehydrogenase [ubiquinone] flavoprotein subunit, mitochondrial OS=Toxoplasma gondii (strain ATCC 50861 / VEG) GN=BN1205_030210 PE=3 SV=1	B9PZU5_TOXGV	73 kDa	0.416654	139270000	161830000	130770000	424050000	248200000	364270000
ATP synthase subunit beta OS=Toxoplasma gondii (strain ATCC 50861 / VEG) GN=BN1205_072870 PE=3 SV=1	A0A0F7UVN4_TOXGV	60 kDa	0.448745	143620000	124320000	110110000	406020000	212660000	223780000
Catalase OS=Toxoplasma gondii (strain ATCC 50861 / VEG) GN=BN1205_023390 PE=3 SV=1	B6KJS2_TOXGV	57 kDa	0.351885	84191000	107200000	85215000	469340000	157230000	159500000
Bifunctional GMP synthase/glutamine amidotransferase protein OS=Toxoplasma gondii (strain ATCC 50861 / VEG) GN=TGVEG_230450 PE=3 SV=1	B6KJD3_TOXGV	62 kDa	0.376324	54663000	57495000	44890000	194600000	99931000	122790000
Putative aminopeptidase N OS=Toxoplasma gondii (strain ATCC 50861 / VEG) GN=TGVEG_224350 PE=4 SV=1	B9Q7I4_TOXGV	157 kDa	0.380064	28658000	16273000	23723000	77280000	47361000	55997000
Uncharacterized protein OS=Toxoplasma gondii (strain ATCC 50861 / VEG) GN=BN1205_015840 PE=4 SV=1	B9PH44_TOXGV (+1)	61 kDa	0.357522	23314000	21978000	18403000	77511000	38980000	61666000
Phosphoribosylpyrophosphate synthetase OS=Toxoplasma gondii (strain ATCC 50861 / VEG) GN=BN1205_087410 PE=4 SV=1	B9QPX7_TOXGV	61 kDa	0.3595	38569000	29967000	31353000	119160000	69877000	88818000
Heat shock protein OS=Toxoplasma gondii (strain ATCC 50861 / VEG) GN=BN1205_000570 PE=3 SV=1	B6KHU4_TOXGV	78 kDa	0.360769	21621000	17592000	20250000	100260000	25339000	39224000
Integral membrane protein, DUF56 family protein,putative OS=Toxoplasma gondii (strain ATCC 50861 / VEG) GN=BN1205_101020 PE=4 SV=1	A0A125YV32_TOXGV	18 kDa	0.412602	80164000	79743000	69665000	328920000	109790000	117690000
Succinate dehydrogenase [ubiquinone] iron-sulfur subunit, mitochondrial OS=Toxoplasma gondii (strain ATCC 50861 / VEG) GN=BN1205_030620 PE=3 SV=1	B9PZR3_TOXGV	39 kDa	0.357594	27948000	47335000	41277000	156430000	67836000	101690000
Putative peptidase M16 family potein (Fragment) OS=Toxoplasma gondii (strain ATCC 50861 / VEG) GN=TGVEG_236210A PE=4 SV=1	V4YRR7_TOXGV	36 kDa	0.36055	22645000	13426000	17417000	75775000	31056000	41520000
Microneme protein MIC4 OS=Toxoplasma gondii (strain ATCC 50861 / VEG) GN=BN1205_040160 PE=4 SV=1	B9PXJ3_TOXGV	63 kDa	0.395615	11066000	23940000	13915000	57873000	26448000	39337000
DnaJ domain-containing protein OS=Toxoplasma gondii (strain ATCC 50861 / VEG) GN=BN1205_095340 PE=3 SV=1	A0A125YKU7_TOXGV	47 kDa	0.365302	14424000	15786000	12557000	57740000	22942000	36391000
Pyrroline-5-carboxylate reductase (Fragment) OS=Toxoplasma gondii (strain ATCC 50861 / VEG) GN=TGVEG_236070 PE=3 SV=1	V4YRT0_TOXGV	36 kDa	0.405391	38439000	32228000	32460000	115920000	64165000	74304000
Iron-containing superoxide dismutase OS=Toxoplasma gondii (strain ATCC 50861 / VEG) GN=BN1205_101430 PE=4 SV=1	A0A0F7VAX6_TOXGV	31 kDa	0.443764	21779000	21543000	23748000	67560000	31184000	52395000
Tubulin beta chain OS=Toxoplasma gondii (strain ATCC 50861 / VEG) GN=BN1205_085930 PE=3 SV=1	B9Q1T8_TOXGV	50 kDa	0.357261	10599000	10553000	8547100	39229000	22199000	21702000
Rhoptry protein ROP7 OS=Toxoplasma gondii (strain ATCC 50861 / VEG) GN=BN1205_050030 PE=4 SV=1	A0A0F7UNS7_TOXGV	63 kDa	0.352775	14278000	22526000	17069000	94815000	21527000	36370000
Subtilisin SUB1 OS=Toxoplasma gondii (strain ATCC 50861 / VEG) GN=BN1205_045170 PE=4 SV=1	V4YYL6_TOXGV	87 kDa	0.384079	6540500	10802000	8967700	30164000	15570000	22768000
Aconitate hydratase ACN/IRP OS=Toxoplasma gondii (strain ATCC 50861 / VEG) GN=BN1205_067770 PE=4 SV=1	B9Q836_TOXGV	115 kDa	0.411083	5250000	5598400	5582600	16984000	10084000	12902000
Cytochrome C1, putative OS=Toxoplasma gondii (strain ATCC 50861 / VEG) GN=BN1205_005450 PE=4 SV=1	A0A125YTU4_TOXGV	46 kDa	0.445842	7757300	11860000	10720000	25748000	16261000	26036000
Uncharacterized protein OS=Toxoplasma gondii (strain ATCC 50861 / VEG) GN=BN1205_089150 PE=4 SV=1	B9Q1K1_TOXGV	35 kDa	0.412026	12404000	7446600	10271000	41256000	14122000	17728000
Uncharacterized protein OS=Toxoplasma gondii (strain ATCC 50861 / VEG) GN=BN1205_056220 PE=4 SV=1	B9QIT1_TOXGV	15 kDa	0.424174	29071000	32652000	29477000	89771000	55744000	69491000
Microneme protein 2 OS=Toxoplasma gondii (strain ATCC 50861 / VEG) GN=BN1205_047640 PE=4 SV=1	A0A0F7UZH2_TOXGV	83 kDa	0.435875	3577100	3930200	3686200	12427000	6373300	6880200
40S ribosomal protein SA OS=Toxoplasma gondii (strain ATCC 50861 / VEG) GN=BN1205_080500 PE=3 SV=1	B9Q1A8_TOXGV	32 kDa	0.378079	5091200	3611200	4880100	14080000	10556000	11289000
Eukaryotic translation initiation factor 3 subunit K OS=Toxoplasma gondii (strain ATCC 50861 / VEG) GN=BN1205_072805 PE=3 SV=1	A0A125YTI3_TOXGV	30 kDa	0.410014	5276100	6657600	4854300	14079000	8834900	18031000
Myosin heavy chain, putative OS=Toxoplasma gondii (strain ATCC 50861 / VEG) GN=BN1205_076490 PE=4 SV=1	B6KB46_TOXGV	23 kDa	0.445479	7404700	6151000	5862400	27317000	4539300	11733000
Ribosomal protein RPL23A OS=Toxoplasma gondii (strain ATCC 50861 / VEG) GN=BN1205_035880 PE=3 SV=1	A0A125YU31_TOXGV	19 kDa	0.383399	7179300	5964000	4286800	17255000	15551000	12656000
6,7-dihydropteridine reductase OS=Toxoplasma gondii (strain ATCC 50861 / VEG) GN=BN1205_033130 PE=4 SV=1	B9QGY1_TOXGV	34 kDa	0.35481	4034200	5579800	5851800	19625000	11922000	12042000
Rhoptry protein ROP4 OS=Toxoplasma gondii (strain ATCC 50861 / VEG) GN=TGVEG_295125 PE=4 SV=1	V4Z117_TOXGV	40 kDa	0.357305	14307000	25602000	22113000	109140000	23732000	40711000
60S ribosomal protein L9, putative OS=Toxoplasma gondii (strain ATCC 50861 / VEG) GN=BN1205_032480 PE=4 SV=1	B9PT01_TOXGV	21 kDa	0.411676	6254400	6244400	6349800	18532000	11605000	15648000
40S ribosomal protein S17, putative OS=Toxoplasma gondii (strain ATCC 50861 / VEG) GN=BN1205_040350 PE=3 SV=1	A0A0F7UNF9_TOXGV	15 kDa	0.411821	6112000	5100000	6751900	22379000	8961600	12280000
Cupin 4 family protein, related OS=Toxoplasma gondii (strain ATCC 50861 / VEG) GN=BN1205_090450 PE=4 SV=1	B6KFH2_TOXGV	56 kDa	0.399016	3245800	2402400	2129700	10088000	2408500	6996200
Rhoptry protein ROP5 OS=Toxoplasma gondii (strain ATCC 50861 / VEG) GN=TGVEG_442220 PE=4 SV=1	V4Z6U8_TOXGV	61 kDa	0.436566	89222000	142170000	128880000	365870000	139200000	320170000
60S ribosomal protein L18, putative OS=Toxoplasma gondii (strain ATCC 50861 / VEG) GN=BN1205_007800 PE=4 SV=1	B6KV50_TOXGV	21 kDa	0.419197	5986600	6818600	4076800	9867200	12704000	17701000
Ribosomal protein RPS19 OS=Toxoplasma gondii (strain ATCC 50861 / VEG) GN=TGVEG_212290 PE=4 SV=1	A0A125YMR9_TOXGV	35 kDa	0.446333	6267800	5459000	4896700	20864000	7279500	9101100
SAG-related sequence SRS57 OS=Toxoplasma gondii (strain ATCC 50861 / VEG) GN=BN1205_069910 PE=4 SV=1	A0A0F7V6G5_TOXGV	42 kDa	0.393027	3706900	1357800	2430400	9796100	6282200	2991900
NADH dehydrogenase (NDH2-II) OS=Toxoplasma gondii (strain ATCC 50861 / VEG) GN=BN1205_082690 PE=4 SV=1	B9PTW2_TOXGV	72 kDa	0.403961	1048000	1490800	1846600	5050600	3160100	2645300
GAP40 OS=Toxoplasma gondii (strain ATCC 50861 / VEG) GN=BN1205_001980 PE=4 SV=1	B9PRA3_TOXGV	43 kDa	0.432798	3217400	6224000	3832000	15245000	9016900	6406900
Aminomethyltransferase, mitochondrial, putative OS=Toxoplasma gondii (strain ATCC 50861 / VEG) GN=BN1205_059770 PE=4 SV=1	B9Q7A8_TOXGV	92 kDa	0.374522	806610	1026700	501350	1631800	1922900	2679000
Uncharacterized protein OS=Toxoplasma gondii (strain ATCC 50861 / VEG) GN=BN1205_083710 PE=4 SV=1	B9QE54_TOXGV	24 kDa	0.353488	3107800	1848700	1563300	9683600	5273100	3487500
60s ribosomal protein L31, putative OS=Toxoplasma gondii (strain ATCC 50861 / VEG) GN=BN1205_080490 PE=4 SV=1	B9Q1A7_TOXGV	14 kDa	0.433061	4248200	2918400	2943900	12312000	4685200	6349400
Putative transmembrane protein OS=Toxoplasma gondii (strain ATCC 50861 / VEG) GN=BN1205_094440 PE=4 SV=1	B9PJQ2_TOXGV	25 kDa	0.356788	2464300	2253200	2098000	0	8391400	10711000
Uncharacterized protein OS=Toxoplasma gondii (strain ATCC 50861 / VEG) GN=BN1205_006430 PE=4 SV=1	B9PQ52_TOXGV	15 kDa	0.439045	0	3137200	3136400	6171000	2255100	5863100
Fop carboxy-terminal duplication domain protein OS=Toxoplasma gondii (strain ATCC 50861 / VEG) GN=BN1205_054360 PE=4 SV=1	B9QHN7_TOXGV	25 kDa	0.390953	0	436190	877020	0	1671200	1687800
Thiamin pyrophosphokinase, catalytic domain-containing protein OS=Toxoplasma gondii (strain ATCC 50861 / VEG) GN=BN1205_030640 PE=4 SV=1	V4YSI1_TOXGV	89 kDa	0.355069	552770	452380	340810	0	2417700	1373000
Uncharacterized protein OS=Toxoplasma gondii (strain ATCC 50861 / VEG) GN=BN1205_002050 PE=4 SV=1	B6KHI8_TOXGV	36 kDa	0.435663	1593300	1002600	0	1570000	1700700	2687800
Putative 23S rRNA (Adenine(1618)-N(6))-methyltransferase OS=Toxoplasma gondii (strain ATCC 50861 / VEG) GN=BN1205_022890 PE=4 SV=1	A0A0F7V2G0_TOXGV	66 kDa	0.350831	641710	0	536610	1780500	721650	856500
Eukaryotic translation initiation factor 5A OS=Toxoplasma gondii (strain ATCC 50861 / VEG) GN=BN1205_000540 PE=3 SV=1	A0A0F7V824_TOXGV	17 kDa	0.262403	244780000	244180000	264360000	1390500000	737920000	742430000
Heat shock protein 70, putative OS=Toxoplasma gondii (strain ATCC 50861 / VEG) GN=BN1205_021100 PE=3 SV=1	A0A0F7V4M1_TOXGV	72 kDa	0.303785	84385000	85572000	80125000	386270000	200240000	236710000
Elongation factor 1-alpha OS=Toxoplasma gondii (strain ATCC 50861 / VEG) GN=BN1205_013060 PE=3 SV=1	A0A0F7US18_TOXGV	49 kDa	0.335197	62641000	72203000	56956000	227560000	147080000	197560000
Enolase 2 OS=Toxoplasma gondii (strain ATCC 50861 / VEG) GN=BN1205_015860 PE=3 SV=1	B9PH46_TOXGV	52 kDa	0.274743	30495000	32061000	28683000	142310000	93057000	96722000
Aminotransferase, class V superfamily protein OS=Toxoplasma gondii (strain ATCC 50861 / VEG) GN=TGVEG_300120 PE=4 SV=1	B9QQB8_TOXGV	90 kDa	0.270544	28969000	23530000	23025000	136180000	62953000	80023000
ATP synthase subunit alpha OS=Toxoplasma gondii (strain ATCC 50861 / VEG) GN=TGVEG_204400 PE=3 SV=1	V5BCJ1_TOXGV	62 kDa	0.321235	59584000	48921000	43571000	238150000	102230000	133030000
Eukaryotic translation initiation factor 3 subunit L OS=Toxoplasma gondii (strain ATCC 50861 / VEG) GN=BN1205_020700 PE=3 SV=1	B9PFX5_TOXGV	75 kDa	0.259051	13491000	12102000	13439000	59495000	39490000	51688000
Cysteine-tRNA synthetase (CysRS) OS=Toxoplasma gondii (strain ATCC 50861 / VEG) GN=TGVEG_299810 PE=3 SV=1	A0A125YZ67_TOXGV	102 kDa	0.2708	24864000	18838000	11261000	86477000	52541000	63947000
Elongation factor 2, putative OS=Toxoplasma gondii (strain ATCC 50861 / VEG) GN=BN1205_043820 PE=4 SV=1	B6KID3_TOXGV	93 kDa	0.310881	15318000	12899000	9237900	52698000	29890000	37892000
Myosin D OS=Toxoplasma gondii (strain ATCC 50861 / VEG) GN=BN1205_049730 PE=4 SV=1	B6KC84_TOXGV	91 kDa	0.251766	12096000	14935000	15419000	75308000	46120000	47181000
Citrate synthase OS=Toxoplasma gondii (strain ATCC 50861 / VEG) GN=BN1205_015900 PE=3 SV=1	B9Q5A3_TOXGV	60 kDa	0.291645	78502000	59146000	58953000	341880000	125240000	206990000
Chorismate synthase, putative OS=Toxoplasma gondii (strain ATCC 50861 / VEG) GN=BN1205_048030 PE=3 SV=1	B9QG39_TOXGV	58 kDa	0.272949	18044000	21191000	12918000	96627000	44240000	50205000
40S ribosomal protein S7, putative OS=Toxoplasma gondii (strain ATCC 50861 / VEG) GN=BN1205_092410 PE=4 SV=1	B9PNL1_TOXGV	23 kDa	0.302328	19114000	15719000	16599000	90314000	38108000	41698000
Microneme protein MIC3 OS=Toxoplasma gondii (strain ATCC 50861 / VEG) GN=TGVEG_319560 PE=4 SV=1	V4YND8_TOXGV	41 kDa	0.268465	18930000	29070000	4938300	76558000	30179000	90452000
Uncharacterized protein OS=Toxoplasma gondii (strain ATCC 50861 / VEG) GN=BN1205_108120 PE=4 SV=1	A0A0F7V4Z6_TOXGV	32 kDa	0.322714	75379000	88470000	89788000	408520000	164830000	212600000
Peroxiredoxin family protein/glutaredoxin,putative OS=Toxoplasma gondii (strain ATCC 50861 / VEG) GN=BN1205_033835 PE=4 SV=1	A0A125YPC3_TOXGV	31 kDa	0.295421	38031000	23477000	35101000	138160000	86341000	102520000
Pyruvate kinase PyKII OS=Toxoplasma gondii (strain ATCC 50861 / VEG) GN=BN1205_105190 PE=4 SV=1	B6KVA2_TOXGV	107 kDa	0.295276	5856300	6585500	7684800	30918000	15121000	22123000
ATP-dependent RNA helicase, putative OS=Toxoplasma gondii (strain ATCC 50861 / VEG) GN=BN1205_067220 PE=3 SV=1	B9PMM2_TOXGV	79 kDa	0.282155	9770000	7642800	7255200	39792000	21304000	26331000
Rhoptry protein ROP8 OS=Toxoplasma gondii (strain ATCC 50861 / VEG) GN=TGVEG_363030 PE=4 SV=1	V5B6B7_TOXGV	67 kDa	0.26562	15771000	19573000	19975000	104180000	41916000	62168000
Apical membrane antigen 1 OS=Toxoplasma gondii (strain ATCC 50861 / VEG) GN=AMA1 PE=1 SV=1	AMA1_TOXGV	63 kDa	0.319556	4861800	6795800	7993500	32396000	14233000	14866000
Malate dehydrogenase MDH OS=Toxoplasma gondii (strain ATCC 50861 / VEG) GN=TGVEG_318430 PE=3 SV=1	V4Z6Z1_TOXGV	55 kDa	0.314732	8399300	5773800	5198000	31985000	14149000	15414000
Peroxiredoxin 3 OS=Toxoplasma gondii (strain ATCC 50861 / VEG) GN=BN1205_025170 PE=4 SV=1	A0A0F7V1V9_TOXGV	31 kDa	0.265985	15341000	9871100	11575000	67455000	33620000	37230000
Dense granule protein 3 OS=Toxoplasma gondii (strain ATCC 50861 / VEG) GN=BN1205_068180 PE=4 SV=1	A0A0F7V5E7_TOXGV	24 kDa	0.308237	12685000	22220000	26069000	75720000	46416000	75679000
Deoxyhypusine synthase OS=Toxoplasma gondii (strain ATCC 50861 / VEG) GN=BN1205_061760 PE=4 SV=1	B6KM84_TOXGV	50 kDa	0.278662	4147400	4848700	2640100	23472000	9115900	9169500
Ribosomal protein RPL4 OS=Toxoplasma gondii (strain ATCC 50861 / VEG) GN=TGVEG_309120 PE=4 SV=1	A0A125YJY9_TOXGV	49 kDa	0.295007	3573900	4934300	2528000	12259000	10597000	14554000
3-hydroxyacyl-CoA dehydrogenase, NAD binding domain-containing protein OS=Toxoplasma gondii (strain ATCC 50861 / VEG) GN=BN1205_023680 PE=4 SV=1	B6KJQ6_TOXGV	54 kDa	0.257177	6181700	5001900	5619600	32246000	15758000	17333000
Gbp1p protein, putative OS=Toxoplasma gondii (strain ATCC 50861 / VEG) GN=BN1205_072100 PE=4 SV=1	B9PLQ7_TOXGV	32 kDa	0.31276	5707300	5565100	2924400	17972000	12682000	14738000
40S ribosomal protein S18, putative OS=Toxoplasma gondii (strain ATCC 50861 / VEG) GN=BN1205_065930 PE=3 SV=1	B9PMB3_TOXGV	18 kDa	0.309752	9273900	8328800	7797600	47967000	14829000	19206000
Uncharacterized protein OS=Toxoplasma gondii (strain ATCC 50861 / VEG) GN=BN1205_043120 PE=4 SV=1	B9PZY8_TOXGV	23 kDa	0.274445	22442000	23019000	18568000	132330000	51628000	49346000
Serine protease OS=Toxoplasma gondii (strain ATCC 50861 / VEG) GN=BN1205_084140 PE=4 SV=1	B9QE96_TOXGV	103 kDa	0.313354	5191900	4358400	7060000	32193000	5476100	15339000
Eukaryotic translation initiation factor 4A OS=Toxoplasma gondii (strain ATCC 50861 / VEG) GN=BN1205_001330 PE=3 SV=1	A0A0F7VFL4_TOXGV	47 kDa	0.297882	3088400	2693000	2132400	7718800	9444200	9403900
Glycoprotein OS=Toxoplasma gondii (strain ATCC 50861 / VEG) GN=BN1205_031090 PE=4 SV=1	B9PZL6_TOXGV	31 kDa	0.295112	13413000	2262700	2533400	31263000	5729300	24710000
40S ribosomal protein S5, putative OS=Toxoplasma gondii (strain ATCC 50861 / VEG) GN=BN1205_102420 PE=3 SV=1	B9PPE8_TOXGV	22 kDa	0.329026	5812600	2754500	6570700	26752000	8826900	10429000
Calcium-transporting ATPase, putative OS=Toxoplasma gondii (strain ATCC 50861 / VEG) GN=BN1205_025160 PE=3 SV=1	B6KJD0_TOXGV	119 kDa	0.255196	2877100	1887100	2365600	14356000	6299200	7283300
Ribosomal protein RPS3 OS=Toxoplasma gondii (strain ATCC 50861 / VEG) GN=TGVEG_232300 PE=4 SV=1	A0A125YYN8_TOXGV	29 kDa	0.294868	8446600	6394200	3558100	33379000	12629000	16389000
Fructose-1,6-bisphosphatase, putative OS=Toxoplasma gondii (strain ATCC 50861 / VEG) GN=BN1205_004290 PE=3 SV=1	A0A0F7VES8_TOXGV	42 kDa	0.315532	4889100	2884900	3704500	15584000	8707300	12087000
Peroxiredoxin OS=Toxoplasma gondii (strain ATCC 50861 / VEG) GN=BN1205_006520 PE=4 SV=1	A0A0F7V741_TOXGV	22 kDa	0.329286	6917700	2369400	2617900	13881000	11253000	11020000
40S ribosomal protein S6 OS=Toxoplasma gondii (strain ATCC 50861 / VEG) GN=BN1205_008650 PE=3 SV=1	B9PVR5_TOXGV	29 kDa	0.253249	4731200	5389200	4968700	30682000	13018000	15882000
Dynamin-like protein, putative OS=Toxoplasma gondii (strain ATCC 50861 / VEG) GN=BN1205_058930 PE=3 SV=1	B9Q341_TOXGV	96 kDa	0.292333	1133200	1236700	1339800	4454400	3795500	4440100
40S ribosomal protein S12 OS=Toxoplasma gondii (strain ATCC 50861 / VEG) GN=BN1205_044050 PE=3 SV=1	B9Q056_TOXGV	15 kDa	0.28743	3800700	5618100	2992700	18941000	12081000	12159000
Pyruvate dehydrogenase E1 component subunit alpha OS=Toxoplasma gondii (strain ATCC 50861 / VEG) GN=BN1205_006220 PE=4 SV=1	B9QC91_TOXGV	67 kDa	0.29316	2048100	981520	917960	5213100	4401000	3851500
Histone H4 OS=Toxoplasma gondii (strain ATCC 50861 / VEG) GN=BN1205_092350 PE=3 SV=1	B9PNK6_TOXGV	11 kDa	0.333482	8323600	14256000	6206200	12802000	53827000	19690000
SAG-related sequence SRS51 OS=Toxoplasma gondii (strain ATCC 50861 / VEG) GN=TGVEG_308840 PE=4 SV=1	A0A125YTX9_TOXGV	50 kDa	0.277791	2687700	2136300	1869700	7345600	7939400	8811200
Phosphoglycerate mutase OS=Toxoplasma gondii (strain ATCC 50861 / VEG) GN=BN1205_053330 PE=4 SV=1	B9PYX4_TOXGV	56 kDa	0.340345	1714300	997860	1699600	6028100	2818100	4116400
60s ribosomal protein L33-A, putative OS=Toxoplasma gondii (strain ATCC 50861 / VEG) GN=BN1205_002620 PE=4 SV=1	B9PR43_TOXGV	13 kDa	0.260706	1171300	1091500	1367500	6845200	5705900	1373800
Putative ATP synthase OS=Toxoplasma gondii (strain ATCC 50861 / VEG) GN=TGVEG_226000 PE=4 SV=1	B6KEJ0_TOXGV	19 kDa	0.322595	7986800	8882900	8555300	37384000	20857000	20573000
Ribosomal protein L21, putative OS=Toxoplasma gondii (strain ATCC 50861 / VEG) GN=BN1205_006195 PE=4 SV=1	A0A125YMU1_TOXGV	18 kDa	0.319196	1013800	1332600	707830	3511200	2867600	3189700
Dihydroorotate dehydrogenase OS=Toxoplasma gondii (strain ATCC 50861 / VEG) GN=BN1205_008750 PE=4 SV=1	B9QHU4_TOXGV	65 kDa	0.301314	804890	1475300	726350	3925700	2839900	3212500
Uncharacterized protein OS=Toxoplasma gondii (strain ATCC 50861 / VEG) GN=BN1205_100740 PE=4 SV=1	B9PJ63_TOXGV	16 kDa	0.336705	7305800	6059600	5317700	0	33014000	22474000
D-3-phosphoglycerate dehydrogenase OS=Toxoplasma gondii (strain ATCC 50861 / VEG) GN=BN1205_091750 PE=3 SV=1	B9PNE7_TOXGV	65 kDa	0.317927	2503100	1067000	0	2607200	3291400	5330700
Putative transmembrane protein OS=Toxoplasma gondii (strain ATCC 50861 / VEG) GN=BN1205_083770 PE=4 SV=1	B9QE60_TOXGV	27 kDa	0.325432	827140	3674600	3380100	11792000	4396100	8031500
60S ribosomal protein L36 OS=Toxoplasma gondii (strain ATCC 50861 / VEG) GN=BN1205_036110 PE=3 SV=1	B9PNQ2_TOXGV	11 kDa	0.348752	3910600	2951900	4032500	0	16041000	15199000
Bis(5'-nucleosyl)-tetraphosphatase, putative OS=Toxoplasma gondii (strain ATCC 50861 / VEG) GN=BN1205_066500 PE=4 SV=1	B6KEE2_TOXGV	24 kDa	0.329708	1180000	1511400	2477400	7929100	3465500	4282300
Putative transmembrane protein OS=Toxoplasma gondii (strain ATCC 50861 / VEG) GN=BN1205_098700 PE=4 SV=1	B9PIN1_TOXGV	22 kDa	0.296568	725220	1533100	1347300	3487000	4836900	3833900
Glycyl-tRNA synthetase OS=Toxoplasma gondii (strain ATCC 50861 / VEG) GN=BN1205_077460 PE=4 SV=1	B9QBW5_TOXGV	86 kDa	0.294062	2449300	893430	1545900	7401300	4756900	4466300
Rhoptry protein ROP2A OS=Toxoplasma gondii (strain ATCC 50861 / VEG) GN=BN1205_030050 PE=4 SV=1	B9QMZ2_TOXGV	65 kDa	0.326613	0	4561400	5194700	22576000	0	7294500
Vacuolar protein sorting-associated protein 35 OS=Toxoplasma gondii (strain ATCC 50861 / VEG) GN=BN1205_102760 PE=3 SV=1	B6KFQ5_TOXGV	96 kDa	0.290749	605770	0	0	0	902280	1181200
Peptidyl-prolyl isomerase OS=Toxoplasma gondii (strain ATCC 50861 / VEG) GN=BN1205_099250 PE=4 SV=1	B6K996_TOXGV	64 kDa	0.25237	1821100	0	0	1772100	2155100	3288800
Lysine decarboxylase domain-containing protein OS=Toxoplasma gondii (strain ATCC 50861 / VEG) GN=BN1205_060750 PE=4 SV=1	B9Q6L3_TOXGV	44 kDa	0.26367	655460	0	0	0	1583000	902910
Uncharacterized protein OS=Toxoplasma gondii (strain ATCC 50861 / VEG) GN=TGVEG_227030 PE=4 SV=1	A0A125YJ57_TOXGV	19 kDa	0.33351	0	0	377700	0	0	1132500
Dihydrolipoamide acetyltransferase component of pyruvate dehydrogenase complex OS=Toxoplasma gondii (strain ATCC 50861 / VEG) GN=BN1205_000210 PE=3 SV=1	V4ZM53_TOXGV	97 kDa	0.311516	0	0	784740	0	1395300	1123800
Putative T-complex protein 1, epsilon subunit (TCP-1-epsilon) OS=Toxoplasma gondii (strain ATCC 50861 / VEG) GN=BN1205_047080 PE=3 SV=1	B9PUM9_TOXGV	59 kDa	0.34111	880800	0	0	0	1590600	991560
Pyrophosphate--fructose 6-phosphate 1-phosphotransferase OS=Toxoplasma gondii (strain ATCC 50861 / VEG) GN=BN1205_067980 PE=3 SV=1	B9Q857_TOXGV	131 kDa	0.210028	523480000	504030000	463920000	3522600000	1722000000	1856500000
Chaperonin protein BiP OS=Toxoplasma gondii (strain ATCC 50861 / VEG) GN=BN1205_095730 PE=3 SV=1	A0A0F7V8D8_TOXGV	73 kDa	0.239963	108330000	113070000	104150000	675430000	321150000	360090000
Dihydropteroate synthase OS=Toxoplasma gondii (strain ATCC 50861 / VEG) GN=BN1205_074700 PE=4 SV=1	B6KBG5_TOXGV	83 kDa	0.184883	110760000	84988000	81809000	706930000	369880000	424450000
Ethylene inducible protein, putative OS=Toxoplasma gondii (strain ATCC 50861 / VEG) GN=BN1205_060090 PE=3 SV=1	A0A125YYG1_TOXGV	33 kDa	0.203841	81672000	102570000	91902000	512070000	418250000	424380000
AAA family protein OS=Toxoplasma gondii (strain ATCC 50861 / VEG) GN=TGVEG_211690 PE=4 SV=1	V4ZB36_TOXGV	167 kDa	0.170757	11657000	13304000	11675000	112760000	47304000	54487000
SAG-related sequence SRS29B OS=Toxoplasma gondii (strain ATCC 50861 / VEG) GN=TGVEG_233460 PE=4 SV=1	V4Z6M2_TOXGV	35 kDa	0.215407	70292000	77822000	93644000	554100000	314880000	253350000
Shikimate dehydrogenase substrate binding domain-containing protein OS=Toxoplasma gondii (strain ATCC 50861 / VEG) GN=TGVEG_307040 PE=4 SV=1	A0A125YJI5_TOXGV	349 kDa	0.176546	7543600	6408000	2925000	52001000	18293000	25299000
NTPase II (Fragment) OS=Toxoplasma gondii (strain ATCC 50861 / VEG) GN=TGVEG_277270 PE=3 SV=1	V4YI32_TOXGV	42 kDa	0.150034	33427000	29638000	33731000	278220000	166850000	200090000
Putative KH domain protein (Fragment) OS=Toxoplasma gondii (strain ATCC 50861 / VEG) GN=TGVEG_280370 PE=4 SV=1	V5BD66_TOXGV	79 kDa	0.178701	15750000	16525000	10712000	118330000	56985000	65238000
Aldehyde dehydrogenase OS=Toxoplasma gondii (strain ATCC 50861 / VEG) GN=TGVEG_222160 PE=3 SV=1	A0A125YJH2_TOXGV	54 kDa	0.180781	19971000	16590000	16310000	131830000	66560000	94069000
Thioredoxin reductase OS=Toxoplasma gondii (strain ATCC 50861 / VEG) GN=BN1205_093780 PE=3 SV=1	B6KA42_TOXGV	71 kDa	0.163263	6292300	8671400	8917500	63573000	37278000	45423000
Eukaryotic translation initiation factor 3 subunit 10, putative OS=Toxoplasma gondii (strain ATCC 50861 / VEG) GN=BN1205_047740 PE=4 SV=1	B9PUT9_TOXGV	119 kDa	0.169749	5389600	6858300	5796100	42964000	24644000	38690000
10 kDa chaperonin, putative OS=Toxoplasma gondii (strain ATCC 50861 / VEG) GN=BN1205_021320 PE=3 SV=1	A0A0F7V4K0_TOXGV	40 kDa	0.217296	13139000	10246000	18831000	66712000	49365000	78202000
ADP/ATP carrier, putative OS=Toxoplasma gondii (strain ATCC 50861 / VEG) GN=BN1205_001930 PE=3 SV=1	B9PRA8_TOXGV	35 kDa	0.209649	12840000	12188000	9015800	91117000	31975000	39293000
Fumarate hydratase OS=Toxoplasma gondii (strain ATCC 50861 / VEG) GN=TGVEG_267330 PE=4 SV=1	V5BD96_TOXGV	84 kDa	0.204869	7013300	6301100	6005600	36916000	25493000	31895000
Isocitrate dehydrogenase OS=Toxoplasma gondii (strain ATCC 50861 / VEG) GN=TGVEG_313140 PE=4 SV=1	A0A125YST2_TOXGV	68 kDa	0.187087	7635800	7820200	9721400	66621000	32593000	35362000
Aspartate carbamoyltransferase OS=Toxoplasma gondii (strain ATCC 50861 / VEG) GN=BN1205_084770 PE=3 SV=1	B6KKZ3_TOXGV	47 kDa	0.212459	4012400	5091400	4700500	31082000	14951000	18941000
6-phosphogluconate dehydrogenase, decarboxylating OS=Toxoplasma gondii (strain ATCC 50861 / VEG) GN=BN1205_069740 PE=3 SV=1	B9Q3G7_TOXGV	55 kDa	0.153962	5728000	5249900	5509600	45082000	26818000	35188000
14-3-3 protein OS=Toxoplasma gondii (strain ATCC 50861 / VEG) GN=BN1205_049880 PE=3 SV=1	B9Q0N7_TOXGV	37 kDa	0.15131	10911000	8009200	6700500	69997000	48343000	50986000
ATP synthase F1 gamma subunit OS=Toxoplasma gondii (strain ATCC 50861 / VEG) GN=BN1205_023860 PE=3 SV=1	B9PGP4_TOXGV	35 kDa	0.229507	7533400	4961700	5978600	46377000	16221000	17895000
DJ-1 family protein OS=Toxoplasma gondii (strain ATCC 50861 / VEG) GN=BN1205_031580 PE=1 SV=1	B9PZH8_TOXGV	28 kDa	0.196477	21568000	20432000	18571000	153030000	73445000	81811000
Heat shock protein 90 OS=Toxoplasma gondii (strain ATCC 50861 / VEG) GN=BN1205_082150 PE=3 SV=1	A0A0F7V6Y1_TOXGV	82 kDa	0.16004	2302300	4656400	3455600	29295000	13813000	21965000
Protein disulfide-isomerase OS=Toxoplasma gondii (strain ATCC 50861 / VEG) GN=BN1205_009420 PE=3 SV=1	A0A0F7UU04_TOXGV	53 kDa	0.220644	5757700	5789900	2550200	17602000	21282000	25010000
Rhoptry neck protein RON5 OS=Toxoplasma gondii (strain ATCC 50861 / VEG) GN=TGVEG_311470 PE=4 SV=1	A0A125YSX9_TOXGV	187 kDa	0.205913	1330300	2172100	3302600	13960000	8772000	10316000
CMGC kinase, CK2 family OS=Toxoplasma gondii (strain ATCC 50861 / VEG) GN=BN1205_049920 PE=4 SV=1	B9QP11_TOXGV	60 kDa	0.196754	10325000	5676700	3845500	50985000	26669000	23219000
Phosphoglycerate kinase OS=Toxoplasma gondii (strain ATCC 50861 / VEG) GN=BN1205_009660 PE=3 SV=1	B9QI15_TOXGV	45 kDa	0.157027	5055400	6042800	3460900	44201000	22977000	25539000
Uncharacterized protein OS=Toxoplasma gondii (strain ATCC 50861 / VEG) GN=BN1205_074190 PE=4 SV=1	B9PKR3_TOXGV	18 kDa	0.18338	3740800	3720100	3856200	31486000	14647000	15581000
Eukaryotic translation initiation factor 3 subunit M OS=Toxoplasma gondii (strain ATCC 50861 / VEG) GN=BN1205_006590 PE=3 SV=1	B9PQ71_TOXGV	52 kDa	0.246572	8248900	10136000	9088200	52729000	29228000	29463000
Putative vacuolar ATP synthase subunit b OS=Toxoplasma gondii (strain ATCC 50861 / VEG) GN=BN1205_070070 PE=3 SV=1	B9PQR4_TOXGV	57 kDa	0.226967	2676100	3320600	4066000	23551000	9638600	11146000
DnaJ protein, putative OS=Toxoplasma gondii (strain ATCC 50861 / VEG) GN=BN1205_076080 PE=4 SV=1	B6KB69_TOXGV	45 kDa	0.242551	8023300	7469700	7039000	47759000	22297000	22840000
Rhoptry neck protein RON4 OS=Toxoplasma gondii (strain ATCC 50861 / VEG) GN=BN1205_026480 PE=4 SV=1	A0A0F7V090_TOXGV	107 kDa	0.206598	2674800	3709800	2238800	19734000	10007000	11999000
Putative asparagine synthetase OS=Toxoplasma gondii (strain ATCC 50861 / VEG) GN=TGVEG_253430 PE=4 SV=1	B9PWN3_TOXGV	66 kDa	0.218247	4446100	1694000	2790300	20198000	7828800	12892000
GTP-binding nuclear protein OS=Toxoplasma gondii (strain ATCC 50861 / VEG) GN=TGVEG_248340 PE=3 SV=1	A0A125YV47_TOXGV	26 kDa	0.154739	8636700	7254900	6369100	64625000	33167000	46068000
2-oxoglutarate/malate translocase OMT OS=Toxoplasma gondii (strain ATCC 50861 / VEG) GN=BN1205_021420 PE=3 SV=1	B6KDT4_TOXGV	35 kDa	0.200207	1968000	3404200	3887200	18861000	7375100	20013000
Tubulin alpha chain OS=Toxoplasma gondii (strain ATCC 50861 / VEG) GN=BN1205_101500 PE=3 SV=1	B9PJD4_TOXGV	50 kDa	0.242006	2978900	4981900	2571700	24812000	10518000	8191600
Beige/BEACH domain-containing protein OS=Toxoplasma gondii (strain ATCC 50861 / VEG) GN=BN1205_071710 PE=4 SV=1	V4YUS8_TOXGV	207 kDa	0.221231	2518800	3070700	4032800	19597000	9073300	14824000
ATPase, AAA family domain-containing protein OS=Toxoplasma gondii (strain ATCC 50861 / VEG) GN=BN1205_062690 PE=4 SV=1	B6KM09_TOXGV	67 kDa	0.169251	3905900	2594700	2829000	25882000	11796000	17445000
Peptide methionine sulfoxide reductase OS=Toxoplasma gondii (strain ATCC 50861 / VEG) GN=BN1205_066540 PE=3 SV=1	B9PMF9_TOXGV	30 kDa	0.184153	5986000	7935000	6357200	55510000	19633000	34973000
6-pyruvoyl tetrahydrobiopterin synthase OS=Toxoplasma gondii (strain ATCC 50861 / VEG) GN=BN1205_107220 PE=4 SV=1	B9PZD4_TOXGV	49 kDa	0.192218	4022800	4311800	1600800	28386000	8946300	14356000
Endonuclease IV APN OS=Toxoplasma gondii (strain ATCC 50861 / VEG) GN=BN1205_082440 PE=3 SV=1	B9QDU2_TOXGV	72 kDa	0.234487	1738900	3351800	2913700	15682000	8019800	10434000
Eukaryotic translation initiation factor 3 subunit G OS=Toxoplasma gondii (strain ATCC 50861 / VEG) GN=BN1205_013280 PE=3 SV=1	A0A0F7UU07_TOXGV	32 kDa	0.234906	5881100	3862500	4562400	30136000	12166000	18599000
Peptidase M16 inactive domain-containing protein OS=Toxoplasma gondii (strain ATCC 50861 / VEG) GN=TGVEG_227948 PE=4 SV=1	V4ZKE2_TOXGV	143 kDa	0.157203	1316900	1376100	2000400	15174000	5817200	8864500
Uncharacterized protein OS=Toxoplasma gondii (strain ATCC 50861 / VEG) GN=BN1205_053560 PE=4 SV=1	B9PYY9_TOXGV	27 kDa	0.166797	4727300	6737400	5902000	55036000	19927000	29156000
Eukaryotic translation initiation factor 3 subunit C OS=Toxoplasma gondii (strain ATCC 50861 / VEG) GN=TGVEG_294620 PE=3 SV=1	A0A125YXF0_TOXGV	109 kDa	0.189001	3561900	1705900	1482300	15972000	8541700	11201000
Uncharacterized protein OS=Toxoplasma gondii (strain ATCC 50861 / VEG) GN=BN1205_030190 PE=4 SV=1	B9QN06_TOXGV	13 kDa	0.237794	1668900	2617700	3569100	19595000	7110400	6330300
Eukaryotic translation initiation factor 3 subunit I OS=Toxoplasma gondii (strain ATCC 50861 / VEG) GN=BN1205_083580 PE=3 SV=1	B9PTM0_TOXGV	38 kDa	0.165947	3819900	2360200	1377900	29242000	9176000	7126600
Putative transport protein Sec24 OS=Toxoplasma gondii (strain ATCC 50861 / VEG) GN=BN1205_027670 PE=4 SV=1	B9PS36_TOXGV	108 kDa	0.150967	1862600	1966400	2138400	20033000	8728900	10766000
Pyridine nucleotide-disulfide oxidoreductase domain-containing protein OS=Toxoplasma gondii (strain ATCC 50861 / VEG) GN=BN1205_040660 PE=4 SV=1	B6KNZ3_TOXGV	71 kDa	0.19653	1820300	2859300	1784800	17304000	6099300	9489400
Prohibitin, putative OS=Toxoplasma gondii (strain ATCC 50861 / VEG) GN=BN1205_103680 PE=4 SV=1	B9PP22_TOXGV	30 kDa	0.1678	1977900	2337800	2721700	21455000	8842100	11642000
60s ribosomal protein L13a, putative OS=Toxoplasma gondii (strain ATCC 50861 / VEG) GN=BN1205_085260 PE=3 SV=1	B9PT75_TOXGV	33 kDa	0.190799	4136700	2856400	3271500	25820000	10071000	17907000
Heat shock protein OS=Toxoplasma gondii (strain ATCC 50861 / VEG) GN=BN1205_022700 PE=3 SV=1	A0A125YY58_TOXGV	20 kDa	0.241624	5846000	1522800	2950000	18991000	12186000	11529000
Putative transmembrane protein OS=Toxoplasma gondii (strain ATCC 50861 / VEG) GN=TGVEG_215980 PE=4 SV=1	B9Q0L6_TOXGV	24 kDa	0.208852	1998800	1371800	1102200	9601600	5652200	6162300
Acetyil CoA acetyltransferase/thiolase,putative OS=Toxoplasma gondii (strain ATCC 50861 / VEG) GN=BN1205_042320 PE=3 SV=1	B9Q2W7_TOXGV	44 kDa	0.156607	816200	762370	1143900	9485000	3919300	3979800
Putative alanine racemase OS=Toxoplasma gondii (strain ATCC 50861 / VEG) GN=BN1205_022210 PE=4 SV=1	A0A0F7UXR1_TOXGV	96 kDa	0.186032	2239600	913430	0	6503100	5079800	5366000
NTPase (Fragment) OS=Toxoplasma gondii (strain ATCC 50861 / VEG) GN=TGVEG_440110 PE=3 SV=1	V4Z362_TOXGV	41 kDa	0.168817	40799000	39103000	47312000	327110000	195640000	230810000
Sec 13, putative OS=Toxoplasma gondii (strain ATCC 50861 / VEG) GN=BN1205_047720 PE=4 SV=1	B9PUT7_TOXGV	67 kDa	0.226997	11880000	10013000	9187900	70184000	30165000	36573000
EF-1 guanine nucleotide exchange domain-containing protein OS=Toxoplasma gondii (strain ATCC 50861 / VEG) GN=TGVEG_226410 PE=4 SV=1	V4YX16_TOXGV	38 kDa	0.22718	3670000	2479400	3406600	21328000	9865500	10870000
Eukaryotic translation initiation factor 3 subunit B OS=Toxoplasma gondii (strain ATCC 50861 / VEG) GN=BN1205_053270 PE=3 SV=1	B9PYW7_TOXGV	88 kDa	0.198967	2635700	2074600	2961600	20977000	6440600	11141000
Membrane protein, putative OS=Toxoplasma gondii (strain ATCC 50861 / VEG) GN=BN1205_066710 PE=4 SV=1	B9PMH7_TOXGV	15 kDa	0.178633	3770200	7113800	3859500	48310000	14663000	19562000
Eukaryotic translation initiation factor 4E,putative OS=Toxoplasma gondii (strain ATCC 50861 / VEG) GN=BN1205_063880 PE=3 SV=1	B9Q6Y6_TOXGV	26 kDa	0.153818	1760800	1849800	1148000	10746000	7765600	12425000
Putative U1 snRNP-associated protein Usp106 OS=Toxoplasma gondii (strain ATCC 50861 / VEG) GN=BN1205_071760 PE=4 SV=1	B9PLM3_TOXGV	45 kDa	0.233473	3003000	2846700	2424300	15050000	10496000	9892800
Elongation factor Tu OS=Toxoplasma gondii (strain ATCC 50861 / VEG) GN=BN1205_072470 PE=3 SV=1	B9PLT1_TOXGV	60 kDa	0.184304	2170700	2138200	1792600	18194000	6655500	8256200
Polyadenylate-binding protein OS=Toxoplasma gondii (strain ATCC 50861 / VEG) GN=BN1205_065695 PE=3 SV=1	A0A125YFB9_TOXGV	83 kDa	0.19762	1388500	1313900	1185700	10812000	3787600	5075000
Rhoptry kinase family protein ROP40 (Incomplete catalytic triad) OS=Toxoplasma gondii (strain ATCC 50861 / VEG) GN=TGVEG_291960 PE=4 SV=1	A0A125YGR1_TOXGV	58 kDa	0.221978	1915900	1539700	787400	10953000	3619500	4542000
Glyceraldehyde-3-phosphate dehydrogenase OS=Toxoplasma gondii (strain ATCC 50861 / VEG) GN=BN1205_016300 PE=3 SV=1	V5BMS8_TOXGV	105 kDa	0.202502	1502400	1755100	1054000	6751600	6470400	8069100
1-acyl-sn-glycerol-3-phosphate acyltransferase,putative OS=Toxoplasma gondii (strain ATCC 50861 / VEG) GN=BN1205_090430 PE=4 SV=1	B9PPK8_TOXGV	32 kDa	0.203177	1227000	1448300	1623200	9864400	5515300	5776700
Protein disulfide-isomerase domain-containing protein (Fragment) OS=Toxoplasma gondii (strain ATCC 50861 / VEG) GN=TGVEG_238040B PE=4 SV=1	V4Z7B3_TOXGV	27 kDa	0.179091	59905000	55996000	46001000	482410000	220900000	200710000
Glutamate-tRNA ligase OS=Toxoplasma gondii (strain ATCC 50861 / VEG) GN=TGVEG_263870 PE=3 SV=1	V4YUG0_TOXGV	93 kDa	0.247986	446050	1099500	794590	3487900	2742300	3206400
14 kDa phosphohistidine phosphatase, putative OS=Toxoplasma gondii (strain ATCC 50861 / VEG) GN=BN1205_053370 PE=4 SV=1	V4ZC85_TOXGV	42 kDa	0.207902	655930	1884300	472090	4707000	4624500	5157600
Ubiquitin-conjugating enzyme subfamily protein OS=Toxoplasma gondii (strain ATCC 50861 / VEG) GN=TGVEG_235450 PE=3 SV=1	A0A125YIF0_TOXGV	26 kDa	0.153629	0	1414600	1068400	7738300	4042800	4381200
Pyrroline-5-carboxylate reductase OS=Toxoplasma gondii (strain ATCC 50861 / VEG) GN=TGVEG_271610 PE=3 SV=1	B9Q6B5_TOXGV	41 kDa	0.221301	3622700	2435900	3557600	19041000	11181000	13231000
CELF family protein, putative OS=Toxoplasma gondii (strain ATCC 50861 / VEG) GN=BN1205_059020 PE=4 SV=1	A0A0F7UNU4_TOXGV	51 kDa	0.237847	0	3554300	3001800	15859000	4538600	7166800
Elongation factor 1-gamma, putative OS=Toxoplasma gondii (strain ATCC 50861 / VEG) GN=BN1205_007630 PE=3 SV=1	B9Q2T3_TOXGV	44 kDa	0.21715	5572700	2482200	0	14292000	9454700	13347000
Putative quinone oxidoreductase OS=Toxoplasma gondii (strain ATCC 50861 / VEG) GN=TGVEG_244870 PE=4 SV=1	V5B7Y3_TOXGV	43 kDa	0.18085	0	907410	884490	3592300	1894300	4421600
Mitotic checkpoint protein BUB3, putative OS=Toxoplasma gondii (strain ATCC 50861 / VEG) GN=BN1205_006410 PE=4 SV=1	B9PQ50_TOXGV	37 kDa	0.162178	0	551760	1087500	3358800	3271100	3477900
Transaldolase (Fragment) OS=Toxoplasma gondii (strain ATCC 50861 / VEG) GN=TGVEG_439880 PE=4 SV=1	V4ZPP0_TOXGV	43 kDa	0.152322	955940	1533200	1450500	11697000	6733100	7433800
DEAD (Asp-Glu-Ala-Asp) box polypeptide 17 OS=Toxoplasma gondii (strain ATCC 50861 / VEG) GN=BN1205_060670 PE=3 SV=1	B9PVZ6_TOXGV	60 kDa	0.228671	1743500	0	0	4270300	1685500	1668700
Pyruvate dehydrogenase E1 beta subunit,putative OS=Toxoplasma gondii (strain ATCC 50861 / VEG) GN=BN1205_019750 PE=4 SV=1	B9Q6G0_TOXGV	50 kDa	0.152443	0	1191900	676390	4552900	1975900	5726900
Eukaryotic porin protein OS=Toxoplasma gondii (strain ATCC 50861 / VEG) GN=BN1205_049600 PE=4 SV=1	B9Q0Q9_TOXGV	31 kDa	0.174076	445590	2069100	1149700	9304900	4729100	7016500
40S ribosomal protein S11, putative OS=Toxoplasma gondii (strain ATCC 50861 / VEG) GN=BN1205_067990 PE=3 SV=1	B9PMU7_TOXGV	19 kDa	0.239131	2283800	1833700	1539700	13398000	3744800	6514500
40s ribosomal protein S20, putative OS=Toxoplasma gondii (strain ATCC 50861 / VEG) GN=BN1205_053570 PE=3 SV=1	B6KQG9_TOXGV	26 kDa	0.204206	5114600	0	4215200	21414000	9487200	14787000
SUMO-conjugating enzyme OS=Toxoplasma gondii (strain ATCC 50861 / VEG) GN=BN1205_039590 PE=3 SV=1	B9PXN8_TOXGV	24 kDa	0.229191	2534900	1497300	0	6906400	4193400	6493400
Serine hydroxymethyltransferase OS=Toxoplasma gondii (strain ATCC 50861 / VEG) GN=BN1205_063010 PE=3 SV=1	B9Q6U0_TOXGV	65 kDa	0.166783	1179200	0	642740	4378600	2103600	4441800
Putative peroxiredoxin 6 OS=Toxoplasma gondii (strain ATCC 50861 / VEG) GN=TGVEG_309210 PE=4 SV=1	A0A125YWN4_TOXGV	44 kDa	0.154197	0	1035600	857950	4087900	4229400	3962800
Putative transmembrane protein OS=Toxoplasma gondii (strain ATCC 50861 / VEG) GN=TGVEG_313070 PE=4 SV=1	A0A125YH91_TOXGV	36 kDa	0.245708	0	0	694730	1194100	999560	633800
MORN repeat-containing protein OS=Toxoplasma gondii (strain ATCC 50861 / VEG) GN=BN1205_097320 PE=4 SV=1	B6K916_TOXGV	46 kDa	0.249718	0	1086500	0	2335900	0	2015000
3-ketoacyl-CoA reductase, putative OS=Toxoplasma gondii (strain ATCC 50861 / VEG) GN=BN1205_019350 PE=3 SV=1	V4ZM35_TOXGV	37 kDa	0.185006	760970	0	0	1911700	1357800	843720
Sjogren's syndrome/scleroderma autoantigen 1 (Autoantigen p27) protein OS=Toxoplasma gondii (strain ATCC 50861 / VEG) GN=BN1205_063570 PE=4 SV=1	B9Q6X5_TOXGV	38 kDa	0.241211	1823300	852410	0	7999700	0	3093100
Eukaryotic initiation factor-2, alpha subunit OS=Toxoplasma gondii (strain ATCC 50861 / VEG) GN=BN1205_097260 PE=4 SV=1	B9PII8_TOXGV	39 kDa	0.205136	521290	213260	0	0	1605000	1975800
UBA/TS-N domain-containing protein OS=Toxoplasma gondii (strain ATCC 50861 / VEG) GN=TGVEG_232180 PE=4 SV=1	V4ZUU4_TOXGV	207 kDa	0.176782	0	465330	228450	2399300	0	1525200
28 kDa antigen OS=Toxoplasma gondii (strain ATCC 50861 / VEG) GN=BN1205_068530 PE=4 SV=1	B9Q8A2_TOXGV	20 kDa	0.159859	618670	0	0	0	3870100	0
Wee kinase OS=Toxoplasma gondii (strain ATCC 50861 / VEG) GN=BN1205_045110 PE=4 SV=1	V4ZD37_TOXGV	349 kDa	0.248775	0	4335900	0	0	0	17429000
Putative WD-40 repeat protein OS=Toxoplasma gondii (strain ATCC 50861 / VEG) GN=BN1205_097410 PE=4 SV=1	B6K922_TOXGV	47 kDa	0.17352	306210	0	0	1285600	0	479100
Nucleoside-triphosphatase OS=Toxoplasma gondii (strain ATCC 50861 / VEG) GN=TGVEG_360830 PE=3 SV=1	V5AWC8_TOXGV	41 kDa	0.143102	91749000	50678000	67150000	616320000	374430000	473780000
DEAD/DEAH box helicase domain-containing protein OS=Toxoplasma gondii (strain ATCC 50861 / VEG) GN=TGVEG_294350 PE=4 SV=1	B9PYA4_TOXGV	274 kDa	0.126903	6987700	12627000	9197000	114690000	51913000	60435000
Leucyl aminopeptidase LAP OS=Toxoplasma gondii (strain ATCC 50861 / VEG) GN=TGVEG_290670 PE=3 SV=1	A0A125YKM7_TOXGV	83 kDa	0.130094	8075000	10188000	9200700	88641000	52548000	69918000
Peptidylprolyl isomerase OS=Toxoplasma gondii (strain ATCC 50861 / VEG) GN=TGVEG_283850 PE=4 SV=1	B9QGQ8_TOXGV	56 kDa	0.121673	6290600	6082400	6467500	70803000	39646000	44397000
Adenylyl cyclase associated protein OS=Toxoplasma gondii (strain ATCC 50861 / VEG) GN=BN1205_094110 PE=4 SV=1	B9PJM1_TOXGV	22 kDa	0.122427	26246000	31454000	28540000	381780000	140660000	181980000
Methionyl-tRNA synthetase OS=Toxoplasma gondii (strain ATCC 50861 / VEG) GN=BN1205_083160 PE=3 SV=1	B9QDZ9_TOXGV	106 kDa	0.143576	10392000	5285200	5093000	70189000	37033000	37441000
SAG-related sequence SRS34A OS=Toxoplasma gondii (strain ATCC 50861 / VEG) GN=BN1205_018330 PE=4 SV=1	A0A0F7V1Z5_TOXGV	19 kDa	0.110192	18741000	14111000	27684000	266550000	163660000	119160000
Eukaryotic translation initiation factor 3 subunit E OS=Toxoplasma gondii (strain ATCC 50861 / VEG) GN=BN1205_020770 PE=3 SV=1	B6KDN0_TOXGV	67 kDa	0.146251	3142700	7868600	2944000	48775000	25108000	21537000
Eukaryotic translation initiation factor 3 subunit H OS=Toxoplasma gondii (strain ATCC 50861 / VEG) GN=TGVEG_251500 PE=3 SV=1	B6KHR8_TOXGV	66 kDa	0.113768	6651100	6485400	5593000	73516000	43266000	47847000
Lactate dehydrogenase OS=Toxoplasma gondii (strain ATCC 50861 / VEG) GN=BN1205_023290 PE=3 SV=1	A0A0F7UY31_TOXGV	36 kDa	0.138623	9869500	5462300	8461100	68533000	44136000	58969000
Protein transport protein Sec23, putative OS=Toxoplasma gondii (strain ATCC 50861 / VEG) GN=BN1205_084810 PE=4 SV=1	B6KKZ7_TOXGV	88 kDa	0.148476	3784900	2819200	2738600	21895000	17236000	23793000
WD domain, G-beta repeat-containing protein OS=Toxoplasma gondii (strain ATCC 50861 / VEG) GN=BN1205_010775 PE=4 SV=1	V4Z2X0_TOXGV	60 kDa	0.121414	2519500	2306500	2535200	22329000	19509000	18791000
WD domain, G-beta repeat-containing protein OS=Toxoplasma gondii (strain ATCC 50861 / VEG) GN=BN1205_095510 PE=4 SV=1	A0A125YVF2_TOXGV	166 kDa	0.0956864	2507300	1488300	854650	26569000	9167000	14953000
Myosin light chain 2, putative OS=Toxoplasma gondii (strain ATCC 50861 / VEG) GN=BN1205_054400 PE=4 SV=1	V5B269_TOXGV	41 kDa	0.119913	1419600	2732700	3153400	28684000	14800000	17441000
Alpha-1 type II collagen, putative OS=Toxoplasma gondii (strain ATCC 50861 / VEG) GN=BN1205_081090 PE=4 SV=1	B9QER9_TOXGV	160 kDa	0.123164	669340	845970	1517500	10987000	5974800	7662300
Histone H2A OS=Toxoplasma gondii (strain ATCC 50861 / VEG) GN=TGVEG_261250 PE=3 SV=1	A0A125YX76_TOXGV	20 kDa	0.139384	14675000	21591000	10314000	144550000	142320000	47315000
3-oxoacyl-[acyl-carrier-protein] synthase,putative OS=Toxoplasma gondii (strain ATCC 50861 / VEG) GN=BN1205_014190 PE=3 SV=1	A0A0F7UNF6_TOXGV	58 kDa	0.142888	6695300	7524300	2141400	51494000	27106000	35902000
Glycerate kinase OS=Toxoplasma gondii (strain ATCC 50861 / VEG) GN=BN1205_103860 PE=4 SV=1	V4ZCI9_TOXGV	39 kDa	0.10953	3088200	1833400	4196700	40450000	18925000	23874000
Casein kinase II subunit beta OS=Toxoplasma gondii (strain ATCC 50861 / VEG) GN=BN1205_019920 PE=3 SV=1	B9PID4_TOXGV	40 kDa	0.145698	4149400	3250700	2087300	30620000	19038000	15459000
Uncharacterized protein OS=Toxoplasma gondii (strain ATCC 50861 / VEG) GN=TGVEG_215220 PE=4 SV=1	V4YSG2_TOXGV	63 kDa	0.0989334	0	2676600	2456500	9217400	18053000	24614000
Eukaryotic translation initiation factor 2 gamm a subunit, putative OS=Toxoplasma gondii (strain ATCC 50861 / VEG) GN=BN1205_061320 PE=4 SV=1	B9PW44_TOXGV	51 kDa	0.11085	1447100	3281800	2677400	37326000	13602000	15886000
Lanthionine synthetase C family protein OS=Toxoplasma gondii (strain ATCC 50861 / VEG) GN=BN1205_034575 PE=4 SV=1	V4YR89_TOXGV	46 kDa	0.124545	2272300	1555300	1707700	25719000	7028300	11697000
Threonyl-tRNA synthetase family protein OS=Toxoplasma gondii (strain ATCC 50861 / VEG) GN=BN1205_007520 PE=3 SV=1	B9Q2S1_TOXGV	96 kDa	0.100122	955620	453280	380260	7597600	3749300	6522900
Rhoptry neck protein RON3 OS=Toxoplasma gondii (strain ATCC 50861 / VEG) GN=BN1205_064400 PE=4 SV=1	V4YW47_TOXGV	223 kDa	0.0999742	621550	902310	647760	11724000	3739400	6258400
Putative transmembrane protein OS=Toxoplasma gondii (strain ATCC 50861 / VEG) GN=BN1205_051660 PE=4 SV=1	B9QH40_TOXGV	48 kDa	0.126571	1404800	1028900	838940	12626000	7490800	5739400
Calmodulin OS=Toxoplasma gondii (strain ATCC 50861 / VEG) GN=BN1205_002630 PE=4 SV=1	B9PR42_TOXGV	17 kDa	0.0951839	4959900	0	5275700	53994000	24177000	29364000
Clathrin heavy chain OS=Toxoplasma gondii (strain ATCC 50861 / VEG) GN=BN1205_084360 PE=3 SV=1	B9PTE8_TOXGV	194 kDa	0.127326	1353600	758930	931350	6397100	9120700	8388300
Microneme protein MIC6 OS=Toxoplasma gondii (strain ATCC 50861 / VEG) GN=BN1205_071220 PE=4 SV=1	B9QLZ0_TOXGV	37 kDa	0.123109	0	5917000	1197300	46669000	5529800	5589700
Slc30a2 protein OS=Toxoplasma gondii (strain ATCC 50861 / VEG) GN=TGVEG_251630 PE=4 SV=1	A0A125YV16_TOXGV	100 kDa	0.119254	1160000	730550	0	8599800	2765000	4488400
M16 family peptidase, putative OS=Toxoplasma gondii (strain ATCC 50861 / VEG) GN=BN1205_031390 PE=4 SV=1	B9QNA3_TOXGV	149 kDa	0.102568	883860	0	0	4165400	2009300	2442600
4'-phosphopantetheinyl transferase superfamily protein OS=Toxoplasma gondii (strain ATCC 50861 / VEG) GN=BN1205_031430 PE=4 SV=1	B9PZJ0_TOXGV	48 kDa	0.0955127	1175200	620400	0	8993600	3818500	5987500
Phosphate carrier protein, putative OS=Toxoplasma gondii (strain ATCC 50861 / VEG) GN=BN1205_029620 PE=3 SV=1	B9PRN1_TOXGV	53 kDa	0.14747	627040	977260	1108900	8792500	2901600	6704200
Calcium-dependent protein kinase CDPK1 OS=Toxoplasma gondii (strain ATCC 50861 / VEG) GN=TGVEG_301440 PE=4 SV=1	A0A125YH31_TOXGV	65 kDa	0.0992363	924740	587780	0	4671300	3676200	6894100
Histone deacetylase OS=Toxoplasma gondii (strain ATCC 50861 / VEG) GN=BN1205_047220 PE=4 SV=1	B9QFY8_TOXGV	154 kDa	0.107544	0	724220	584290	8262200	1472100	2432900
Proteasome endopeptidase complex OS=Toxoplasma gondii (strain ATCC 50861 / VEG) GN=BN1205_034070 PE=3 SV=1	B9PSG2_TOXGV	26 kDa	0.129723	1540300	0	0	1424300	3869100	6580400
Ribosomal protein RPL28 (Fragment) OS=Toxoplasma gondii (strain ATCC 50861 / VEG) GN=TGVEG_229250A PE=4 SV=1	A0A125YHB5_TOXGV	8 kDa	0.144462	945950	0	0	4486200	0	2061900
Importin subunit alpha OS=Toxoplasma gondii (strain ATCC 50861 / VEG) GN=BN1205_056000 PE=3 SV=1	A0A0F7UQ95_TOXGV	59 kDa	0.117018	807270	172740	0	3080400	1999000	3295500
Branched-chain alpha-keto acid dehydrogenase E1 component beta chain, putative OS=Toxoplasma gondii (strain ATCC 50861 / VEG) GN=BN1205_099490 PE=4 SV=1	B9PIV3_TOXGV	46 kDa	0.105228	463930	0	500970	2628500	2558000	3983100
Ribosomal protein RPS28 OS=Toxoplasma gondii (strain ATCC 50861 / VEG) GN=TGVEG_209290 PE=3 SV=1	A0A125YJ29_TOXGV	13 kDa	0.142407	469980	0	0	2421200	0	879060
SAG-related sequence SRS30A OS=Toxoplasma gondii (strain ATCC 50861 / VEG) GN=TGVEG_273130 PE=4 SV=1	V4ZLN9_TOXGV	43 kDa	0.117377	0	773770	0	3365300	1168300	2058600
Brf1p family coiled coil protein OS=Toxoplasma gondii (strain ATCC 50861 / VEG) GN=BN1205_023200 PE=4 SV=1	B9PGI8_TOXGV	54 kDa	0.115216	516260	0	252780	4007500	898460	1768800
Putative suppressor of kinetochore protein 1 OS=Toxoplasma gondii (strain ATCC 50861 / VEG) GN=BN1205_040610 PE=3 SV=1	A0A0F7UNE6_TOXGV	19 kDa	0.133401	781140	0	0	3131600	1208200	1515800
Nmda receptor glutamate-binding chain OS=Toxoplasma gondii (strain ATCC 50861 / VEG) GN=BN1205_093700 PE=3 SV=1	B6KA35_TOXGV	29 kDa	0.108447	0	0	519460	0	2978200	1811800
Small nuclear ribonucleoprotein OS=Toxoplasma gondii (strain ATCC 50861 / VEG) GN=TGVEG_270830 PE=4 SV=1	A0A125YKW2_TOXGV	18 kDa	0.1347	0	770550	0	1362200	2691000	1667300
Proteasome 26S regulatory subunit (Fragment) OS=Toxoplasma gondii (strain ATCC 50861 / VEG) GN=TGVEG_313410A PE=4 SV=1	V4Z4C9_TOXGV	62 kDa	0.132756	0	419430	0	0	1020300	2139100
Phosphodiesterase OS=Toxoplasma gondii (strain ATCC 50861 / VEG) GN=BN1205_014900 PE=3 SV=1	A0A125YIV1_TOXGV	244 kDa	0.096941	921130	0	0	5752400	666170	3083400
Dense granule protein 7 OS=Toxoplasma gondii (strain ATCC 50861 / VEG) GN=BN1205_046120 PE=4 SV=1	A0A0F7UZ13_TOXGV	26 kDa	0.0920439	8688100	22937000	40121000	492650000	71957000	214870000
PEP-carboxykinase I OS=Toxoplasma gondii (strain ATCC 50861 / VEG) GN=TGVEG_289650 PE=3 SV=1	V4Z074_TOXGV	75 kDa	0.0894328	826340	1348500	1820300	23425000	10522000	10725000
Putative vacuolar protein sorting-associated protein 26 OS=Toxoplasma gondii (strain ATCC 50861 / VEG) GN=TGVEG_263500 PE=4 SV=1	V4Z8Z4_TOXGV	42 kDa	0.0913974	1672800	1897000	0	16638000	11535000	10885000
Nucleoporin complex subunit 54 OS=Toxoplasma gondii (strain ATCC 50861 / VEG) GN=BN1205_003290 PE=4 SV=1	B6KH74_TOXGV	38 kDa	0.0874598	2084000	0	834900	11488000	8279200	13607000
Uncharacterized protein (Fragment) OS=Toxoplasma gondii (strain ATCC 50861 / VEG) GN=TGVEG_442370 PE=4 SV=1	V4Z2D9_TOXGV	34 kDa	0.0878853	397090	1202300	1367300	15755000	5792400	12209000
Putative transmembrane protein OS=Toxoplasma gondii (strain ATCC 50861 / VEG) GN=TGVEG_258870 PE=4 SV=1	A0A125YFF8_TOXGV	102 kDa	0.0907067	637950	0	445260	4186700	3789300	3965900
Coatomer alpha subunit, putative OS=Toxoplasma gondii (strain ATCC 50861 / VEG) GN=BN1205_090650 PE=4 SV=1	B9QK32_TOXGV	143 kDa	0.0855779	288780	793960	0	5023700	3852200	3776200
Casein kinase II subunit beta OS=Toxoplasma gondii (strain ATCC 50861 / VEG) GN=BN1205_015820 PE=3 SV=1	B9Q595_TOXGV	34 kDa	0.0897647	0	969970	0	5050500	1624100	4131100
Putative eIF4-gamma/eIF5/eIF2b-epsilon carboxy-terminal domain protein OS=Toxoplasma gondii (strain ATCC 50861 / VEG) GN=BN1205_100380 PE=4 SV=1	B9PJ24_TOXGV	85 kDa	0.0891647	0	763000	0	4398000	2049600	2109600
WD domain, G-beta repeat-containing protein OS=Toxoplasma gondii (strain ATCC 50861 / VEG) GN=BN1205_014080 PE=4 SV=1	B9PY61_TOXGV	53 kDa	0.0912621	598360	0	0	3006100	1575500	1974900
Actin OS=Toxoplasma gondii (strain ATCC 50861 / VEG) GN=BN1205_039430 PE=3 SV=1	A0A0F7UTC9_TOXGV	42 kDa	0.0797038	76356000	58224000	58787000	1212300000	549660000	664110000
Glutamine-dependent NAD( ) synthetase protein,putative OS=Toxoplasma gondii (strain ATCC 50861 / VEG) GN=BN1205_017020 PE=4 SV=1	B9Q5R8_TOXGV	94 kDa	0.0824264	6587700	6068000	3070100	116680000	29876000	44230000
Lysophospholipase, putative OS=Toxoplasma gondii (strain ATCC 50861 / VEG) GN=BN1205_033790 PE=4 SV=1	B9QG70_TOXGV	107 kDa	0.0758043	4162700	5132900	5983600	61965000	42926000	96670000
Uncharacterized protein OS=Toxoplasma gondii (strain ATCC 50861 / VEG) GN=BN1205_070140 PE=4 SV=1	A0A125YG06_TOXGV	200 kDa	0.084228	1124200	1225400	1137800	18170000	9166300	14068000
Cof family hydrolase subfamily protein OS=Toxoplasma gondii (strain ATCC 50861 / VEG) GN=BN1205_103640 PE=4 SV=1	A0A125YMN2_TOXGV	41 kDa	0.0804724	2386600	1382300	1023200	39558000	8377600	11614000
Uncharacterized protein OS=Toxoplasma gondii (strain ATCC 50861 / VEG) GN=TGVEG_249270 PE=3 SV=1	A0A125YVQ8_TOXGV	60 kDa	0.0807937	3920700	1965400	651810	37941000	17358000	25622000
Putative hydrolase family or acyltransferase family,related protein OS=Toxoplasma gondii (strain ATCC 50861 / VEG) GN=BN1205_109460 PE=4 SV=1	B6KVV5_TOXGV	35 kDa	0.0764821	2213200	1467600	637380	25735000	14743000	15982000
Cullin family protein OS=Toxoplasma gondii (strain ATCC 50861 / VEG) GN=BN1205_083170 PE=3 SV=1	B9QE00_TOXGV	104 kDa	0.0763309	714350	605510	0	7005600	4405200	5880500
60S ribosomal protein L38 OS=Toxoplasma gondii (strain ATCC 50861 / VEG) GN=BN1205_024500 PE=3 SV=1	B9PGY7_TOXGV	10 kDa	0.0781733	0	937400	0	5422800	2870000	3698500
Dense granule protein GRA12 OS=Toxoplasma gondii (strain ATCC 50861 / VEG) GN=BN1205_082410 PE=4 SV=1	B9QDT9_TOXGV	48 kDa	0.0787836	0	0	716190	2801300	3695500	2593800
Putative transmembrane protein OS=Toxoplasma gondii (strain ATCC 50861 / VEG) GN=BN1205_071500 PE=4 SV=1	B6KRY9_TOXGV	132 kDa	0.081591	0	380940	0	3222400	0	1446500
Histone H2B OS=Toxoplasma gondii (strain ATCC 50861 / VEG) GN=BN1205_106580 PE=3 SV=1	A0A0F7V600_TOXGV	13 kDa	0.0682584	5143500	13486000	1307400	113220000	154690000	24170000
Uncharacterized protein OS=Toxoplasma gondii (strain ATCC 50861 / VEG) GN=BN1205_062040 PE=4 SV=1	V4YRN2_TOXGV	77 kDa	0.0722358	0	872030	0	7741400	2130400	2200200
NAD(P)H-hydrate epimerase OS=Toxoplasma gondii (strain ATCC 50861 / VEG) GN=TGVEG_249650 PE=3 SV=1	B6KHH5_TOXGV	44 kDa	0.0741874	505980	0	0	3477100	2011400	1331800
Histone deacetylase OS=Toxoplasma gondii (strain ATCC 50861 / VEG) GN=BN1205_068190 PE=3 SV=1	A0A0F7V6N9_TOXGV	50 kDa	0.0662363	340640	0	0	0	1104200	4038600
Ubiquitin carboxyl-terminal hydrolase family 2 protein OS=Toxoplasma gondii (strain ATCC 50861 / VEG) GN=BN1205_083190 PE=3 SV=1	V4ZIR0_TOXGV	248 kDa	0.0558987	1099100	1730100	0	28300000	9663000	12650000
Phosphorylase family protein OS=Toxoplasma gondii (strain ATCC 50861 / VEG) GN=BN1205_094720 PE=4 SV=1	A0A0F7V4E5_TOXGV	33 kDa	0.057555	721830	1624900	650850	23353000	13845000	14884000
5'-nucleotidase, C-terminal domain-containing protein OS=Toxoplasma gondii (strain ATCC 50861 / VEG) GN=BN1205_037480 PE=3 SV=1	B6KST4_TOXGV	78 kDa	0.0551074	1228400	1348500	0	25401000	6832400	14528000
Beta-tubulin cofactor D, putative OS=Toxoplasma gondii (strain ATCC 50861 / VEG) GN=BN1205_054350 PE=4 SV=1	V4YNV3_TOXGV	221 kDa	0.0600067	684010	0	0	6334700	3012200	2052000
Histone H2A OS=Toxoplasma gondii (strain ATCC 50861 / VEG) GN=BN1205_007580 PE=3 SV=1	A0A0F7V6C1_TOXGV	16 kDa	0.0629079	8759300	0	0	0	104450000	34790000
Adenylosuccinate lyase, putative OS=Toxoplasma gondii (strain ATCC 50861 / VEG) GN=BN1205_028510 PE=4 SV=1	B6KRK8_TOXGV	74 kDa	0.0566922	335890	195010	0	4876300	1887400	2600900
Prolyl-tRNA synthetase (ProRS) OS=Toxoplasma gondii (strain ATCC 50861 / VEG) GN=TGVEG_219850 PE=3 SV=1	A0A125YZ49_TOXGV	93 kDa	0.0457278	1178200	1441200	1334500	47632000	21024000	17810000
Myosin F OS=Toxoplasma gondii (strain ATCC 50861 / VEG) GN=BN1205_029490 PE=4 SV=1	B9QML2_TOXGV	216 kDa	0.0481297	730640	1796600	0	21481000	12169000	18859000
Uncharacterized protein OS=Toxoplasma gondii (strain ATCC 50861 / VEG) GN=BN1205_031990 PE=4 SV=1	V4Z952_TOXGV	456 kDa	0.0482406	552920	947190	0	18080000	5326600	7689800
Putative histidyl-tRNA synthetase (HisRS) OS=Toxoplasma gondii (strain ATCC 50861 / VEG) GN=TGVEG_280600 PE=3 SV=1	V4ZDJ3_TOXGV	135 kDa	0.0528533	1947300	0	0	17633000	8943500	10267000
Profilin OS=Toxoplasma gondii (strain ATCC 50861 / VEG) GN=TGVEG_293690 PE=3 SV=1	A0A125YS71_TOXGV	18 kDa	0.0469558	0	1237200	0	8032100	9272900	9043200
Asparaginyl-tRNA synthetase (NOB+tRNA synthase) OS=Toxoplasma gondii (strain ATCC 50861 / VEG) GN=BN1205_017780 PE=3 SV=1	B9Q605_TOXGV	75 kDa	0.0425145	1440700	453320	0	14814000	12349000	17387000
RPAP1 family, C-terminal protein OS=Toxoplasma gondii (strain ATCC 50861 / VEG) GN=BN1205_099620 PE=4 SV=1	A0A125YFA4_TOXGV	331 kDa	0.0387998	0	834280	0	7541900	4626700	9333600
Cell division protein CDC48CY OS=Toxoplasma gondii (strain ATCC 50861 / VEG) GN=TGVEG_273090 PE=3 SV=1	B9PFU8_TOXGV	89 kDa	0.0393203	207720	167390	411300	9615200	4722400	5662500
PH domain protein OS=Toxoplasma gondii (strain ATCC 50861 / VEG) GN=BN1205_013320 PE=4 SV=1	V4YLW8_TOXGV	96 kDa	0.0387732	908630	0	0	13926000	4388800	5119700
SCP family extracellular subfamily protein OS=Toxoplasma gondii (strain ATCC 50861 / VEG) GN=BN1205_091670 PE=3 SV=1	B9PND9_TOXGV	27 kDa	0.0374929	1166000	0	0	14287000	9107200	7705000
Microneme protein MIC13 OS=Toxoplasma gondii (strain ATCC 50861 / VEG) GN=BN1205_074180 PE=4 SV=1	B9QB71_TOXGV	51 kDa	0.0399744	0	418220	0	7432100	1977700	1052400
Histone H2B OS=Toxoplasma gondii (strain ATCC 50861 / VEG) GN=BN1205_038620 PE=3 SV=1	A0A0F7UNS9_TOXGV	14 kDa	0.0387203	0	2696700	0	32889000	32104000	4652700
Apicoplast-associated thioredoxin family protein Atrx1 OS=Toxoplasma gondii (strain ATCC 50861 / VEG) GN=TGVEG_312110 PE=4 SV=1	A0A125YP54_TOXGV	87 kDa	0.0367534	0	0	466860	6017800	2089300	4595400
Signal recognition particle receptor beta subunit protein OS=Toxoplasma gondii (strain ATCC 50861 / VEG) GN=BN1205_081830 PE=4 SV=1	B9QEY3_TOXGV	37 kDa	0.0389355	0	331080	0	3620300	2394000	2489000
NADP-specific glutamate dehydrogenase OS=Toxoplasma gondii (strain ATCC 50861 / VEG) GN=TGVEG_293180 PE=3 SV=1	A0A125YZM5_TOXGV	64 kDa	0.0250016	536250	1113500	855990	42358000	27515000	30350000
Citrate synthase OS=Toxoplasma gondii (strain ATCC 50861 / VEG) GN=TGVEG_263130 PE=3 SV=1	B9QP05_TOXGV	69 kDa	0.0252996	0	541450	1115900	20851000	16153000	28505000
Fructose-bisphosphate aldolase OS=Toxoplasma gondii (strain ATCC 50861 / VEG) GN=BN1205_061250 PE=1 SV=1	B9PW35_TOXGV	47 kDa	0.0311734	0	1712200	0	20060000	18733000	16132000
Putative T complex chaperonin OS=Toxoplasma gondii (strain ATCC 50861 / VEG) GN=BN1205_035610 PE=3 SV=1	A0A125YSE3_TOXGV	59 kDa	0.0279471	483660	247770	0	13039000	6844200	6288700
Histone lysine acetyltransferase GCN5-B OS=Toxoplasma gondii (strain ATCC 50861 / VEG) GN=TGVEG_243440 PE=4 SV=1	B9QJI0_TOXGV	112 kDa	0.0268596	380800	0	0	7654000	2593200	3930200
Carbonate dehydratase, eukaryotic-type domain-containing protein OS=Toxoplasma gondii (strain ATCC 50861 / VEG) GN=BN1205_074410 PE=4 SV=1	B9QB84_TOXGV	94 kDa	0.0326407	0	510220	0	8577200	3121100	3933100
Carbamoyl phosphate synthetase II OS=Toxoplasma gondii (strain ATCC 50861 / VEG) GN=BN1205_030630 PE=3 SV=1	B9QN40_TOXGV	187 kDa	0.0250552	348460	0	0	7416700	2124400	4366600
Adenosylhomocysteinase OS=Toxoplasma gondii (strain ATCC 50861 / VEG) GN=TGVEG_225050 PE=3 SV=1	V4ZBD9_TOXGV	64 kDa	0.0335952	402000	0	0	7514200	2189600	2262200
Glycogen synthase, putative OS=Toxoplasma gondii (strain ATCC 50861 / VEG) GN=BN1205_053240 PE=4 SV=1	V4YNZ5_TOXGV	325 kDa	0.0184469	1577300	0	0	38897000	20296000	26312000
Uncharacterized protein OS=Toxoplasma gondii (strain ATCC 50861 / VEG) GN=BN1205_036570 PE=4 SV=1	V4ZBB4_TOXGV	217 kDa	0.0189639	788550	0	602450	37567000	17193000	18590000
Glucosamine--fructose-6-phosphate aminotransferase (Isomerizing), putative OS=Toxoplasma gondii (strain ATCC 50861 / VEG) GN=BN1205_024220 PE=4 SV=1	A0A0F7V0Q8_TOXGV	97 kDa	0.0163108	0	0	652710	23049000	8850300	8117800
Protease inhibitor PI2 OS=Toxoplasma gondii (strain ATCC 50861 / VEG) GN=BN1205_039940 PE=4 SV=1	A0A0F7UUF1_TOXGV	35 kDa	0.0238219	0	0	659460	14300000	6129500	7253400
tRNA binding domain-containing protein OS=Toxoplasma gondii (strain ATCC 50861 / VEG) GN=TGVEG_223140 PE=4 SV=1	V4Z3K0_TOXGV	51 kDa	0.0198177	0	0	165020	4729000	1869700	1728200
Uncharacterized protein (Fragment) OS=Toxoplasma gondii (strain ATCC 50861 / VEG) GN=TGVEG_227060B PE=4 SV=1	V4ZBL8_TOXGV	112 kDa	0.0140219	548810	0	0	20584000	10697000	7858400
Pyruvate kinase OS=Toxoplasma gondii (strain ATCC 50861 / VEG) GN=BN1205_077720 PE=3 SV=1	A0A0F7UWM4_TOXGV	58 kDa	0.0124795	0	173320	0	3574100	4481800	5832500
Putative seryl-tRNA synthetase, cytoplasmic OS=Toxoplasma gondii (strain ATCC 50861 / VEG) GN=BN1205_000670 PE=4 SV=1	B6KHT7_TOXGV	54 kDa	0.00698733	237380	0	0	8266900	10323000	15383000
Nucleoporin autopeptidase OS=Toxoplasma gondii (strain ATCC 50861 / VEG) GN=BN1205_074610 PE=4 SV=1	B6KBH4_TOXGV	302 kDa	0.00648646	0	420770	0	31536000	14561000	18772000
Heat shock protein 28 OS=Toxoplasma gondii (strain ATCC 50861 / VEG) GN=BN1205_033900 PE=3 SV=1	B9PSE4_TOXGV	31 kDa	0.000978138	1128500	760920	0	911880000	505400000	514370000
Uncharacterized protein OS=Toxoplasma gondii (strain ATCC 50861 / VEG) GN=BN1205_035480 PE=4 SV=1	A0A125YG67_TOXGV	26 kDa	INF	90171000	102880000	134230000	0	0	0
Uncharacterized protein OS=Toxoplasma gondii (strain ATCC 50861 / VEG) GN=BN1205_101355 PE=4 SV=1	A0A125YHY2_TOXGV	10 kDa	INF	295980000	356510000	520940000	0	0	0
Uncharacterized protein OS=Toxoplasma gondii (strain ATCC 50861 / VEG) GN=TGVEG_263630 PE=4 SV=1	A0A125YIA3_TOXGV	15 kDa	INF	235290000	254380000	199160000	0	0	0
Uncharacterized protein OS=Toxoplasma gondii (strain ATCC 50861 / VEG) GN=BN1205_029330 PE=4 SV=1	B9QMJ6_TOXGV	72 kDa	INF	7751500	4858700	8033300	0	0	0
Uncharacterized protein OS=Toxoplasma gondii (strain ATCC 50861 / VEG) GN=BN1205_096260 PE=4 SV=1	B6K8R4_TOXGV	22 kDa	INF	21516000	56885000	55651000	0	0	0
Putative transmembrane protein OS=Toxoplasma gondii (strain ATCC 50861 / VEG) GN=BN1205_097110 PE=4 SV=1	B6K8Z6_TOXGV	50 kDa	INF	3533700	5704900	6248900	0	0	0
Immune mapped protein 1 OS=Toxoplasma gondii (strain ATCC 50861 / VEG) GN=BN1205_014410 PE=4 SV=1	A0A0F7UTR7_TOXGV	43 kDa	INF	1926700	2020900	2416900	0	0	0
Cyclophilin, putative OS=Toxoplasma gondii (strain ATCC 50861 / VEG) GN=BN1205_072320 PE=4 SV=1	B6KC20_TOXGV	35 kDa	INF	3018500	3801000	2803000	0	0	0
IMC sub-compartment protein ISP1 OS=Toxoplasma gondii (strain ATCC 50861 / VEG) GN=BN1205_073560 PE=1 SV=1	B9PKK4_TOXGV	19 kDa	INF	2165800	2794400	3327600	0	0	0
46 kDa FK506-binding nuclear protein, putative OS=Toxoplasma gondii (strain ATCC 50861 / VEG) GN=BN1205_073950 PE=4 SV=1	B6KBN3_TOXGV	34 kDa	INF	2336500	2234200	1403000	0	0	0
Uncharacterized protein OS=Toxoplasma gondii (strain ATCC 50861 / VEG) GN=BN1205_061545 PE=4 SV=1	V4Z6B8_TOXGV	39 kDa	INF	1123200	1527300	1841700	0	0	0
Putative transmembrane protein OS=Toxoplasma gondii (strain ATCC 50861 / VEG) GN=BN1205_007910 PE=4 SV=1	B9Q2W0_TOXGV	59 kDa	INF	1313900	758350	4193200	0	0	0
Cgd4-790 OS=Toxoplasma gondii (strain ATCC 50861 / VEG) GN=BN1205_032555 PE=4 SV=1	A0A125YFC3_TOXGV	9 kDa	INF	3674700	0	0	0	0	0
Golgi to ER traffic protein 4 homolog OS=Toxoplasma gondii (strain ATCC 50861 / VEG) GN=BN1205_070760 PE=4 SV=1	B9QLV4_TOXGV	35 kDa	INF	825830	0	0	0	0	0
Uncharacterized protein OS=Toxoplasma gondii (strain ATCC 50861 / VEG) GN=BN1205_077290 PE=4 SV=1	B6KAX8_TOXGV	16 kDa	INF	1390300	0	0	0	0	0
Putative transmembrane protein OS=Toxoplasma gondii (strain ATCC 50861 / VEG) GN=TGVEG_225555 PE=4 SV=1	A0A125YN68_TOXGV	7 kDa	INF	10627000	10825000	7732300	0	0	0
40S ribosomal protein S26 OS=Toxoplasma gondii (strain ATCC 50861 / VEG) GN=BN1205_103450 PE=3 SV=1	B9PP49_TOXGV	13 kDa	INF	2162900	1376600	1657000	0	0	0
Uncharacterized protein OS=Toxoplasma gondii (strain ATCC 50861 / VEG) GN=BN1205_106920 PE=4 SV=1	B9QM74_TOXGV	45 kDa	INF	842960	484610	656020	0	0	0
Amylo-alpha-1,6-glucosidase OS=Toxoplasma gondii (strain ATCC 50861 / VEG) GN=TGVEG_226910 PE=4 SV=1	V4ZBE9_TOXGV	208 kDa	INF	2740200	0	0	0	0	0
Calmodulin, putative OS=Toxoplasma gondii (strain ATCC 50861 / VEG) GN=BN1205_106470 PE=4 SV=1	B9PZ33_TOXGV	15 kDa	INF	1186700	1114300	943490	0	0	0
Toxofilin OS=Toxoplasma gondii (strain ATCC 50861 / VEG) GN=BN1205_031770 PE=4 SV=1	B9QND9_TOXGV	27 kDa	INF	0	1444600	1164800	0	0	0
Putative calmodulin OS=Toxoplasma gondii (strain ATCC 50861 / VEG) GN=TGVEG_269442 PE=4 SV=1	A0A125YUM0_TOXGV	10 kDa	INF	0	0	5294600	0	0	0
Cytochrome C family oxidase subunit III subfamily protein (Fragment) OS=Toxoplasma gondii (strain ATCC 50861 / VEG) GN=TGVEG_442790 PE=4 SV=1	V4Z6L7_TOXGV	9 kDa	INF	0	0	15883000	0	0	0
Uncharacterized protein OS=Toxoplasma gondii (strain ATCC 50861 / VEG) GN=TGVEG_264090 PE=4 SV=1	V4ZHM6_TOXGV	320 kDa	INF	0	488110	0	0	0	0
IMC sub-compartment protein ISP3 OS=Toxoplasma gondii (strain ATCC 50861 / VEG) GN=BN1205_101640 PE=1 SV=1	B9PJE6_TOXGV	18 kDa	INF	1578200	2387000	2106900	0	0	0
Protein SEY1 homolog OS=Toxoplasma gondii (strain ATCC 50861 / VEG) GN=BN1205_100080 PE=3 SV=1	A0A125YGV4_TOXGV	98 kDa	INF	0	843480	0	0	0	0
Thioredoxin OS=Toxoplasma gondii (strain ATCC 50861 / VEG) GN=BN1205_013920 PE=3 SV=1	A0A0F7UN03_TOXGV	12 kDa	INF	0	834770	0	0	0	0
Uncharacterized protein OS=Toxoplasma gondii (strain ATCC 50861 / VEG) GN=BN1205_068715 PE=4 SV=1	A0A125YWV2_TOXGV	10 kDa	INF	1521900	1395200	0	0	0	0
Ribosomal protein L37a OS=Toxoplasma gondii (strain ATCC 50861 / VEG) GN=BN1205_007590 PE=3 SV=1	A0A0F7VBJ8_TOXGV	10 kDa	INF	0	1196600	0	0	0	0
Ribosomal protein L22, putative OS=Toxoplasma gondii (strain ATCC 50861 / VEG) GN=BN1205_094570 PE=3 SV=1	B9PJR5_TOXGV	16 kDa	INF	0	2711200	2036300	0	0	0
Putative vivax protein OS=Toxoplasma gondii (strain ATCC 50861 / VEG) GN=BN1205_068710 PE=4 SV=1	B9PN13_TOXGV	14 kDa	INF	0	894660	666860	0	0	0
Alba 1 OS=Toxoplasma gondii (strain ATCC 50861 / VEG) GN=BN1205_052050 PE=4 SV=1	B9PYK5_TOXGV	27 kDa	INF	0	581540	0	0	0	0
Isocitrate dehydrogenase OS=Toxoplasma gondii (strain ATCC 50861 / VEG) GN=BN1205_086250 PE=4 SV=1	A0A0F7UZR3_TOXGV	66 kDa	INF	484220	0	0	0	0	0
Putative transmembrane protein OS=Toxoplasma gondii (strain ATCC 50861 / VEG) GN=BN1205_058460 PE=4 SV=1	B9Q3N3_TOXGV	19 kDa	INF	1047200	18895000	0	0	0	0
Putative transmembrane protein OS=Toxoplasma gondii (strain ATCC 50861 / VEG) GN=BN1205_036850 PE=4 SV=1	B9Q3L4_TOXGV	15 kDa	INF	311800	0	0	0	0	0
Putative transmembrane protein OS=Toxoplasma gondii (strain ATCC 50861 / VEG) GN=BN1205_038120 PE=4 SV=1	B9Q0J5_TOXGV	16 kDa	INF	0	908450	0	0	0	0
TB2/DP1, HVA22 domain-containing protein OS=Toxoplasma gondii (strain ATCC 50861 / VEG) GN=BN1205_009445 PE=3 SV=1	A0A125YSH9_TOXGV	19 kDa	INF	0	0	2244300	0	0	0
CAM kinase, CDPK family TgCDPK1_2 (TGTPK4) OS=Toxoplasma gondii (strain ATCC 50861 / VEG) GN=BN1205_107290 PE=4 SV=1	A0A0F7V4V1_TOXGV	60 kDa	INF	0	914130	916570	0	0	0
Hyaluronan/mRNA-binding family protein OS=Toxoplasma gondii (strain ATCC 50861 / VEG) GN=BN1205_058780 PE=4 SV=1	A0A0F7UUM4_TOXGV	41 kDa	INF	850980	0	0	0	0	0
Ribosomal protein L34, putative OS=Toxoplasma gondii (strain ATCC 50861 / VEG) GN=BN1205_068510 PE=4 SV=1	B9PMZ3_TOXGV	15 kDa	INF	0	1589300	0	0	0	0
Phosphoglycerate mutase family protein OS=Toxoplasma gondii (strain ATCC 50861 / VEG) GN=BN1205_052130 PE=4 SV=1	V4Z3W6_TOXGV	48 kDa	INF	405440	0	0	0	0	0
Uncharacterized protein OS=Toxoplasma gondii (strain ATCC 50861 / VEG) GN=BN1205_078940 PE=4 SV=1	B6KAN6_TOXGV	30 kDa	INF	986110	0	0	0	0	0
Prohibitin, putative OS=Toxoplasma gondii (strain ATCC 50861 / VEG) GN=BN1205_022550 PE=4 SV=1	B9PGD2_TOXGV	32 kDa	INF	789580	0	0	0	0	0
Ribonucleoside-diphosphate reductase small subunit OS=Toxoplasma gondii (strain ATCC 50861 / VEG) GN=BN1205_036750 PE=4 SV=1	B6KVW8_TOXGV	45 kDa	INF	0	0	3754500	0	0	0
Putative T-complex protein 1 subunit alpha OS=Toxoplasma gondii (strain ATCC 50861 / VEG) GN=BN1205_025520 PE=3 SV=1	B9PHJ9_TOXGV	59 kDa	INF	73780	0	0	0	0	0
Proteasome subunit alpha type OS=Toxoplasma gondii (strain ATCC 50861 / VEG) GN=BN1205_037840 PE=3 SV=1	B6KT24_TOXGV	28 kDa	INF	119850	0	0	0	0	0
ATP-dependent RNA helicase, putative OS=Toxoplasma gondii (strain ATCC 50861 / VEG) GN=BN1205_037430 PE=4 SV=1	B9Q0C6_TOXGV	49 kDa	INF	230730	0	0	0	0	0
Protein transport protein Sec61 subunit beta OS=Toxoplasma gondii (strain ATCC 50861 / VEG) GN=BN1205_008900 PE=3 SV=1	B9PVN6_TOXGV	10 kDa	INF	0	0	849770	0	0	0
MORN repeat-containing protein OS=Toxoplasma gondii (strain ATCC 50861 / VEG) GN=BN1205_040360 PE=4 SV=1	B6KP13_TOXGV	40 kDa	INF	0	0	349120	0	0	0
LSM domain-containing protein OS=Toxoplasma gondii (strain ATCC 50861 / VEG) GN=BN1205_093790 PE=4 SV=1	B9PJJ4_TOXGV	14 kDa	INF	81836	0	0	0	0	0
Putative ubiquitin OS=Toxoplasma gondii (strain ATCC 50861 / VEG) GN=BN1205_003330 PE=4 SV=1	B6KH70_TOXGV	24 kDa	INF	0	0	277750	0	0	0
Uridine kinase OS=Toxoplasma gondii (strain ATCC 50861 / VEG) GN=TGVEG_316700 PE=4 SV=1	A0A125YME0_TOXGV	65 kDa	INF	0	0	0	0	0	0
Eukaryotic porin domain-containing protein OS=Toxoplasma gondii (strain ATCC 50861 / VEG) GN=BN1205_071460 PE=4 SV=1	B6KRZ3_TOXGV	51 kDa	0	0	0	0	3173900000	1756800000	2214700000	Tom40
Acetyl-coenzyme A synthetase OS=Toxoplasma gondii (strain ATCC 50861 / VEG) GN=TGVEG_266640 PE=3 SV=1	A0A125YT22_TOXGV	80 kDa	0	0	0	0	49018000	21307000	23821000
Alveolin domain containing intermediate filament IMC7 OS=Toxoplasma gondii (strain ATCC 50861 / VEG) GN=BN1205_052950 PE=4 SV=1	B9PYT6_TOXGV	47 kDa	0	0	0	0	45874000	42379000	46422000
EF hand domain-containing protein OS=Toxoplasma gondii (strain ATCC 50861 / VEG) GN=TGVEG_315860 PE=4 SV=1	V5BJC6_TOXGV	690 kDa	0	0	0	0	8459800	4823500	7429700
Bifunctional dihydrofolate reductase-thymidylate synthase OS=Toxoplasma gondii (strain ATCC 50861 / VEG) GN=TGVEG_249180 PE=3 SV=1	B9PR34_TOXGV	69 kDa	0	0	0	0	17947000	10702000	11142000
Putative nucleoporin FG repeat region protein OS=Toxoplasma gondii (strain ATCC 50861 / VEG) GN=BN1205_098490 PE=4 SV=1	A0A125YJZ0_TOXGV	594 kDa	0	0	0	0	14417000	3845000	6576200
Glutathione s-transferase, n-terminal domain containing protein OS=Toxoplasma gondii (strain ATCC 50861 / VEG) GN=BN1205_107480 PE=4 SV=1	B9PZA9_TOXGV	38 kDa	0	0	0	0	13610000	8621400	7710600
Uncharacterized protein OS=Toxoplasma gondii (strain ATCC 50861 / VEG) GN=BN1205_060270 PE=4 SV=1	B9PVX5_TOXGV	12 kDa	0	0	0	0	25949000	16514000	11614000
Alveolin domain containing intermediate filament IMC12 OS=Toxoplasma gondii (strain ATCC 50861 / VEG) GN=BN1205_003090 PE=4 SV=1	B6KH93_TOXGV	30 kDa	0	0	0	0	51518000	29999000	25927000
Uncharacterized protein OS=Toxoplasma gondii (strain ATCC 50861 / VEG) GN=BN1205_045640 PE=4 SV=1	V4ZLM3_TOXGV	151 kDa	0	0	0	0	7302000	3487200	3117200
Gpi16 subunit, GPI transamidase component protein OS=Toxoplasma gondii (strain ATCC 50861 / VEG) GN=BN1205_069890 PE=4 SV=1	B9Q3G3_TOXGV	84 kDa	0	0	0	0	12292000	2647300	6057300
Valyl-tRNA synthetase OS=Toxoplasma gondii (strain ATCC 50861 / VEG) GN=TGVEG_253290 PE=3 SV=1	A0A125YGV2_TOXGV	125 kDa	0	0	0	0	13068000	3168000	5907100
Nucleoside-triphosphatase (Fragment) OS=Toxoplasma gondii (strain ATCC 50861 / VEG) GN=TGVEG_442210 PE=3 SV=1	V4YID2_TOXGV	35 kDa	0	0	0	0	246570000	144860000	200470000
LisH protein OS=Toxoplasma gondii (strain ATCC 50861 / VEG) GN=BN1205_100000 PE=4 SV=1	B6K9F6_TOXGV	49 kDa	0	0	0	0	27731000	6547800	10640000
Corepressor complex CRC230 OS=Toxoplasma gondii (strain ATCC 50861 / VEG) GN=BN1205_106750 PE=4 SV=1	A0A0F7V117_TOXGV	207 kDa	0	0	0	0	4297500	2929000	2671400
Phosphodiesterase OS=Toxoplasma gondii (strain ATCC 50861 / VEG) GN=BN1205_089830 PE=3 SV=1	B6KFK7_TOXGV	143 kDa	0	0	0	0	9320800	1587900	2150000
Uncharacterized protein OS=Toxoplasma gondii (strain ATCC 50861 / VEG) GN=BN1205_097440 PE=4 SV=1	B9PIK4_TOXGV	32 kDa	0	0	0	0	6665800	15217000	3886600
Uncharacterized protein OS=Toxoplasma gondii (strain ATCC 50861 / VEG) GN=BN1205_084110 PE=4 SV=1	B9QE93_TOXGV	35 kDa	0	0	0	0	8892900	5251400	4295700
Glutathione reductase, putative OS=Toxoplasma gondii (strain ATCC 50861 / VEG) GN=BN1205_070710 PE=3 SV=1	V4Z8V1_TOXGV	69 kDa	0	0	0	0	12693000	4392000	3294900
Putative small GTPase Rab2 OS=Toxoplasma gondii (strain ATCC 50861 / VEG) GN=BN1205_096060 PE=4 SV=1	B9PK50_TOXGV	24 kDa	0	0	0	0	12120000	4420800	5294300
RuvB-like helicase OS=Toxoplasma gondii (strain ATCC 50861 / VEG) GN=BN1205_082720 PE=3 SV=1	B9PTV9_TOXGV	55 kDa	0	0	0	0	7502000	2616200	2997600
Putative eukaryotic initiation factor-2 beta OS=Toxoplasma gondii (strain ATCC 50861 / VEG) GN=BN1205_061840 PE=4 SV=1	B9PW77_TOXGV	26 kDa	0	0	0	0	8861900	3221200	3375900
Selenide, water dikinase OS=Toxoplasma gondii (strain ATCC 50861 / VEG) GN=BN1205_079830 PE=4 SV=1	V4ZM83_TOXGV	138 kDa	0	0	0	0	7384700	2829300	1363800
Alanine--tRNA ligase OS=Toxoplasma gondii (strain ATCC 50861 / VEG) GN=TGVEG_219540 PE=3 SV=1	V4Z4M5_TOXGV	139 kDa	0	0	0	0	9441900	3793600	3870100
Dense granule protein GRA8 OS=Toxoplasma gondii (strain ATCC 50861 / VEG) GN=TGVEG_254720 PE=4 SV=1	V4Z4U6_TOXGV	26 kDa	0	0	0	0	5861300	11724000	21858000
Uncharacterized protein OS=Toxoplasma gondii (strain ATCC 50861 / VEG) GN=BN1205_067630 PE=4 SV=1	B9PMQ4_TOXGV	15 kDa	0	0	0	0	10724000	15247000	13119000
Histone arginine methyltransferase PRMT5 OS=Toxoplasma gondii (strain ATCC 50861 / VEG) GN=BN1205_030240 PE=3 SV=1	B9QN11_TOXGV	107 kDa	0	0	0	0	4082700	2424400	1847200
p21-carboxy-terminal region-binding protein OS=Toxoplasma gondii (strain ATCC 50861 / VEG) GN=BN1205_069240 PE=4 SV=1	B9Q8H2_TOXGV	43 kDa	0	0	0	0	5869800	2310600	3470300
DnaJ domain-containing protein OS=Toxoplasma gondii (strain ATCC 50861 / VEG) GN=BN1205_097460 PE=4 SV=1	A0A125YKL8_TOXGV	32 kDa	0	0	0	0	9021200	2710200	2989400
Non-specific serine/threonine protein kinase OS=Toxoplasma gondii (strain ATCC 50861 / VEG) GN=BN1205_015350 PE=3 SV=1	B9Q562_TOXGV	904 kDa	0	0	0	0	7930000	4638100	5556900
Rhoptry kinase family protein ROP35 OS=Toxoplasma gondii (strain ATCC 50861 / VEG) GN=BN1205_041270 PE=4 SV=1	B9QR15_TOXGV	67 kDa	0	0	0	0	3774400	2802800	3383800
SPRY domain-containing protein OS=Toxoplasma gondii (strain ATCC 50861 / VEG) GN=BN1205_014840 PE=4 SV=1	A0A0F7UMU3_TOXGV	80 kDa	0	0	0	0	10480000	6307000	4592700
Tryptophanyl-tRNA synthetase (TrpRS2) OS=Toxoplasma gondii (strain ATCC 50861 / VEG) GN=TGVEG_288360 PE=4 SV=1	B9PU09_TOXGV	77 kDa	0	0	0	0	0	4367300	2740400
Putative transmembrane protein OS=Toxoplasma gondii (strain ATCC 50861 / VEG) GN=BN1205_038860 PE=4 SV=1	B9PXW3_TOXGV	23 kDa	0	0	0	0	23250000	5856900	10857000
Putative transmembrane protein OS=Toxoplasma gondii (strain ATCC 50861 / VEG) GN=BN1205_025070 PE=4 SV=1	B6KJD9_TOXGV	39 kDa	0	0	0	0	6647500	2780600	2393400
Dense granule protein 5 OS=Toxoplasma gondii (strain ATCC 50861 / VEG) GN=BN1205_033680 PE=4 SV=1	A0A0F7UV78_TOXGV	13 kDa	0	0	0	0	0	4991400	5728900
Putative transmembrane protein OS=Toxoplasma gondii (strain ATCC 50861 / VEG) GN=BN1205_004280 PE=4 SV=1	B6KGZ6_TOXGV	27 kDa	0	0	0	0	4810900	2497000	4164100
Phosphoglycerate mutase OS=Toxoplasma gondii (strain ATCC 50861 / VEG) GN=TGVEG_297060 PE=3 SV=1	A0A125YK30_TOXGV	38 kDa	0	0	0	0	2947300	2658500	2873100
S1/P1 nuclease OS=Toxoplasma gondii (strain ATCC 50861 / VEG) GN=BN1205_032660 PE=4 SV=1	B6KMV3_TOXGV	70 kDa	0	0	0	0	6341600	0	2515200
CHCH domain-containing protein OS=Toxoplasma gondii (strain ATCC 50861 / VEG) GN=BN1205_034270 PE=4 SV=1	B9PSH4_TOXGV	15 kDa	0	0	0	0	17033000	11270000	5251000
5'-nucleotidase, C-terminal domain-containing protein OS=Toxoplasma gondii (strain ATCC 50861 / VEG) GN=BN1205_091970 PE=4 SV=1	B9QKB4_TOXGV	96 kDa	0	0	0	0	8824700	3710700	5371100
DNA-directed RNA polymerase II RPB3 OS=Toxoplasma gondii (strain ATCC 50861 / VEG) GN=BN1205_036050 PE=4 SV=1	B6KGB1_TOXGV	52 kDa	0	0	0	0	4611500	0	1961600
Uncharacterized protein OS=Toxoplasma gondii (strain ATCC 50861 / VEG) GN=BN1205_027560 PE=4 SV=1	B6KRG4_TOXGV	130 kDa	0	0	0	0	6663200	1448300	3852500
Uncharacterized protein OS=Toxoplasma gondii (strain ATCC 50861 / VEG) GN=TGVEG_214575 PE=4 SV=1	A0A125YQL6_TOXGV	10 kDa	0	0	0	0	9466500	6196900	6798900
SAG-related sequence SRS29A OS=Toxoplasma gondii (strain ATCC 50861 / VEG) GN=BN1205_022090 PE=4 SV=1	B9Q4G2_TOXGV	44 kDa	0	0	0	0	2405200	2300000	2175900
Glycogenin-1, putative OS=Toxoplasma gondii (strain ATCC 50861 / VEG) GN=BN1205_094480 PE=4 SV=1	B6KAA8_TOXGV	39 kDa	0	0	0	0	2554000	6450600	7670200
Uncharacterized protein OS=Toxoplasma gondii (strain ATCC 50861 / VEG) GN=BN1205_058620 PE=4 SV=1	A0A0F7V2Q1_TOXGV	65 kDa	0	0	0	0	5524800	2060100	3717300
Serine-threonine phosophatase 2C OS=Toxoplasma gondii (strain ATCC 50861 / VEG) GN=BN1205_023920 PE=4 SV=1	A0A0F7UXX2_TOXGV	37 kDa	0	0	0	0	4379600	2266300	3859400
PLU-1 family protein OS=Toxoplasma gondii (strain ATCC 50861 / VEG) GN=TGVEG_253750 PE=4 SV=1	V4Z4I1_TOXGV	856 kDa	0	0	0	0	4768900	1780600	1207000
EF-1 guanine nucleotide exchange domain-containing protein OS=Toxoplasma gondii (strain ATCC 50861 / VEG) GN=BN1205_070700 PE=4 SV=1	B9PQK6_TOXGV	21 kDa	0	0	0	0	8361200	3542300	3568800
Nucleoredoxin OS=Toxoplasma gondii (strain ATCC 50861 / VEG) GN=BN1205_023230 PE=4 SV=1	A0A0F7UXJ4_TOXGV	25 kDa	0	0	0	0	6087100	5503000	1214500
Leucine rich repeat protein OS=Toxoplasma gondii (strain ATCC 50861 / VEG) GN=BN1205_097430 PE=4 SV=1	B6K924_TOXGV	175 kDa	0	0	0	0	3084500	3506600	5141100
Inosine-5'-monophosphate dehydrogenase OS=Toxoplasma gondii (strain ATCC 50861 / VEG) GN=BN1205_022540 PE=3 SV=1	B6KJZ7_TOXGV	59 kDa	0	0	0	0	4477600	2919200	2813100
Uncharacterized protein OS=Toxoplasma gondii (strain ATCC 50861 / VEG) GN=TGVEG_269290 PE=4 SV=1	V4Z880_TOXGV	503 kDa	0	0	0	0	5454800	1058900	1569700
Coatomer protein complex subunit beta, putative OS=Toxoplasma gondii (strain ATCC 50861 / VEG) GN=BN1205_062230 PE=4 SV=1	V5B518_TOXGV	137 kDa	0	0	0	0	5091600	962610	3830500
Photosensitized INA-labeled protein PHIL1 OS=Toxoplasma gondii (strain ATCC 50861 / VEG) GN=BN1205_076060 PE=4 SV=1	A0A0F7V159_TOXGV	19 kDa	0	0	0	0	9014700	10999000	1460900
Succinate--CoA ligase [ADP-forming] subunit beta, mitochondrial OS=Toxoplasma gondii (strain ATCC 50861 / VEG) GN=BN1205_093800 PE=3 SV=1	A0A0F7V455_TOXGV	53 kDa	0	0	0	0	4758800	2112300	2683000
Nucleoporin OS=Toxoplasma gondii (strain ATCC 50861 / VEG) GN=TGVEG_273850 PE=4 SV=1	V5BLS9_TOXGV	69 kDa	0	0	0	0	2830200	1196400	2349900
Calcium-dependent protein kinase CDPK2A OS=Toxoplasma gondii (strain ATCC 50861 / VEG) GN=TGVEG_206590 PE=4 SV=1	A0A125YR92_TOXGV	86 kDa	0	0	0	0	3170000	832500	1498500
Protein phosphatase 2C, putative OS=Toxoplasma gondii (strain ATCC 50861 / VEG) GN=BN1205_088560 PE=3 SV=1	B9QPL6_TOXGV	72 kDa	0	0	0	0	11013000	4183900	4868800
Protoporphyrinogen oxidase OS=Toxoplasma gondii (strain ATCC 50861 / VEG) GN=BN1205_020000 PE=4 SV=1	B9PIE2_TOXGV	109 kDa	0	0	0	0	3844400	1212100	978820
Uncharacterized protein OS=Toxoplasma gondii (strain ATCC 50861 / VEG) GN=BN1205_038190 PE=4 SV=1	A0A125YSL9_TOXGV	90 kDa	0	0	0	0	3748700	1641800	2571400
Glucosephosphate-mutase GPM1 OS=Toxoplasma gondii (strain ATCC 50861 / VEG) GN=BN1205_033350 PE=4 SV=1	A0A0F7USE7_TOXGV	71 kDa	0	0	0	0	3200400	2362800	2553400
GYF domain-containing protein OS=Toxoplasma gondii (strain ATCC 50861 / VEG) GN=BN1205_105560 PE=4 SV=1	B9QRA2_TOXGV	238 kDa	0	0	0	0	2871500	742080	1855400
Putative transmembrane protein OS=Toxoplasma gondii (strain ATCC 50861 / VEG) GN=TGVEG_293320 PE=4 SV=1	A0A125YPU4_TOXGV	198 kDa	0	0	0	0	3682700	1562600	2068800
Flavodoxin domain-containing protein OS=Toxoplasma gondii (strain ATCC 50861 / VEG) GN=BN1205_070320 PE=4 SV=1	B9PQP5_TOXGV	104 kDa	0	0	0	0	3760600	1490800	2192200
Ribosomal protein L11, putative OS=Toxoplasma gondii (strain ATCC 50861 / VEG) GN=BN1205_093880 PE=3 SV=1	B9PJK2_TOXGV	20 kDa	0	0	0	0	4181600	2679300	1736000
Polypyrimidine track-binding protein, putative OS=Toxoplasma gondii (strain ATCC 50861 / VEG) GN=BN1205_084070 PE=4 SV=1	B9PTG9_TOXGV	48 kDa	0	0	0	0	1925400	1420400	1565300
Putative TCP-1 chaperonin OS=Toxoplasma gondii (strain ATCC 50861 / VEG) GN=BN1205_009820 PE=3 SV=1	B9PVE9_TOXGV	59 kDa	0	0	0	0	4889700	1492900	1373500
Putative vacuolar ATP synthase subunit A OS=Toxoplasma gondii (strain ATCC 50861 / VEG) GN=BN1205_077490 PE=3 SV=1	B6KAW0_TOXGV	68 kDa	0	0	0	0	1861400	2085600	2045900
Uncharacterized protein OS=Toxoplasma gondii (strain ATCC 50861 / VEG) GN=BN1205_030180 PE=4 SV=1	V4Z766_TOXGV	202 kDa	0	0	0	0	4809300	1887100	2129900
SAG-related sequence SRS25 OS=Toxoplasma gondii (strain ATCC 50861 / VEG) GN=BN1205_035070 PE=4 SV=1	B9PSP5_TOXGV	21 kDa	0	0	0	0	10179000	8265800	8228800
Protein transport protein Sec61 alpha subunit isoform 1, putative OS=Toxoplasma gondii (strain ATCC 50861 / VEG) GN=BN1205_017200 PE=3 SV=1	B9PHN7_TOXGV	52 kDa	0	0	0	0	5715600	0	0
Pyruvate dehydrogenase complex subunit PDH-E3I OS=Toxoplasma gondii (strain ATCC 50861 / VEG) GN=TGVEG_305980 PE=3 SV=1	A0A125YHJ5_TOXGV	67 kDa	0	0	0	0	1482800	1529300	1631700
T-complex protein 1 subunit gamma OS=Toxoplasma gondii (strain ATCC 50861 / VEG) GN=BN1205_043850 PE=3 SV=1	B9Q045_TOXGV	61 kDa	0	0	0	0	2631700	1649900	3469200
Kelch repeat-containing protein OS=Toxoplasma gondii (strain ATCC 50861 / VEG) GN=TGVEG_234490 PE=4 SV=1	V5B549_TOXGV	164 kDa	0	0	0	0	10439000	2139900	4106300
Dihydrolipoyl dehydrogenase OS=Toxoplasma gondii (strain ATCC 50861 / VEG) GN=BN1205_043130 PE=3 SV=1	B9QF24_TOXGV	55 kDa	0	0	0	0	0	1374800	1630900
Putative transmembrane protein OS=Toxoplasma gondii (strain ATCC 50861 / VEG) GN=BN1205_095330 PE=4 SV=1	B6K8J1_TOXGV	505 kDa	0	0	0	0	7679700	4871300	4747100
N-ethylmaleimide-sensitive factor OS=Toxoplasma gondii (strain ATCC 50861 / VEG) GN=BN1205_009910 PE=4 SV=1	B9PVD8_TOXGV	83 kDa	0	0	0	0	5641900	1457200	4516100
RAVE 1 carboxy-terminal protein OS=Toxoplasma gondii (strain ATCC 50861 / VEG) GN=BN1205_025510 PE=4 SV=1	V4ZPY4_TOXGV	690 kDa	0	0	0	0	5447500	1019400	435960
Alveolin domain containing intermediate filament IMC10 OS=Toxoplasma gondii (strain ATCC 50861 / VEG) GN=BN1205_025290 PE=4 SV=1	B6KJB9_TOXGV	61 kDa	0	0	0	0	0	7071000	0
Rhoptry protein ROP13 OS=Toxoplasma gondii (strain ATCC 50861 / VEG) GN=BN1205_096370 PE=4 SV=1	A0A0F7V8G6_TOXGV	45 kDa	0	0	0	0	4430900	0	1799800
Asparaginase, putative OS=Toxoplasma gondii (strain ATCC 50861 / VEG) GN=BN1205_082500 PE=4 SV=1	B9QDU8_TOXGV	71 kDa	0	0	0	0	4571300	2424900	2475300
Putative transmembrane protein OS=Toxoplasma gondii (strain ATCC 50861 / VEG) GN=BN1205_043540 PE=4 SV=1	B9QF45_TOXGV	141 kDa	0	0	0	0	1623400	826420	1413300
Uncharacterized protein OS=Toxoplasma gondii (strain ATCC 50861 / VEG) GN=BN1205_025340 PE=4 SV=1	B9PHI3_TOXGV	16 kDa	0	0	0	0	11540000	13386000	1092600
Uncharacterized protein OS=Toxoplasma gondii (strain ATCC 50861 / VEG) GN=BN1205_069700 PE=4 SV=1	B9Q3H1_TOXGV	45 kDa	0	0	0	0	1441300	2789500	1882100
AMP-binding enzyme OS=Toxoplasma gondii (strain ATCC 50861 / VEG) GN=BN1205_065730 PE=4 SV=1	V4ZEZ5_TOXGV	117 kDa	0	0	0	0	3238100	1514800	1294200
p97 protein OS=Toxoplasma gondii (strain ATCC 50861 / VEG) GN=BN1205_055600 PE=4 SV=1	B9QIN9_TOXGV	101 kDa	0	0	0	0	0	0	837740
Ribosomal protein L15 OS=Toxoplasma gondii (strain ATCC 50861 / VEG) GN=BN1205_069230 PE=3 SV=1	B9PN66_TOXGV	24 kDa	0	0	0	0	0	0	2644200
Acyl-CoA thioester hydrolase, putative OS=Toxoplasma gondii (strain ATCC 50861 / VEG) GN=BN1205_080980 PE=4 SV=1	A0A125YI82_TOXGV	58 kDa	0	0	0	0	4302500	1759400	2006700
Ubiquitin family domain-containing protein OS=Toxoplasma gondii (strain ATCC 50861 / VEG) GN=BN1205_035400 PE=4 SV=1	B9QGK9_TOXGV	119 kDa	0	0	0	0	5689700	2244300	3227100
Aminotransferase, class V superfamily protein OS=Toxoplasma gondii (strain ATCC 50861 / VEG) GN=BN1205_008950 PE=4 SV=1	V4Z6Q0_TOXGV	68 kDa	0	0	0	0	1383000	1000600	404180
CMGC kinase, GSK family TgPK3 OS=Toxoplasma gondii (strain ATCC 50861 / VEG) GN=BN1205_081010 PE=3 SV=1	B9Q1F6_TOXGV	44 kDa	0	0	0	0	6434800	2313100	3318200
EF hand domain-containing protein OS=Toxoplasma gondii (strain ATCC 50861 / VEG) GN=BN1205_078590 PE=4 SV=1	B6KAQ0_TOXGV	16 kDa	0	0	0	0	0	2200100	2878800
Hydrolase, NUDIX family protein OS=Toxoplasma gondii (strain ATCC 50861 / VEG) GN=TGVEG_282190 PE=4 SV=1	V4ZC27_TOXGV	39 kDa	0	0	0	0	6810200	1167400	2404700
Rhoptry protein ROP9 OS=Toxoplasma gondii (strain ATCC 50861 / VEG) GN=BN1205_103560 PE=4 SV=1	A0A125YHP1_TOXGV	38 kDa	0	0	0	0	3115700	2529500	1755600
Rab GDP dissociation inhibitor OS=Toxoplasma gondii (strain ATCC 50861 / VEG) GN=BN1205_047060 PE=3 SV=1	B9PUM5_TOXGV	51 kDa	0	0	0	0	2264800	865000	1755600
Rhoptry neck protein RON8 OS=Toxoplasma gondii (strain ATCC 50861 / VEG) GN=TGVEG_306060 PE=4 SV=1	A0A125YRV5_TOXGV	329 kDa	0	0	0	0	1672600	2239500	3264400
Cytidine and deoxycytidylate deaminase zinc-binding region domain-containing protein OS=Toxoplasma gondii (strain ATCC 50861 / VEG) GN=BN1205_091960 PE=4 SV=1	A0A125YN60_TOXGV	47 kDa	0	0	0	0	2682900	0	1359900
RNA recognition motif-containing protein OS=Toxoplasma gondii (strain ATCC 50861 / VEG) GN=TGVEG_264610 PE=4 SV=1	B9Q3U3_TOXGV	45 kDa	0	0	0	0	4509400	0	1272100
Alpha-soluble NSF attachment protein, putative OS=Toxoplasma gondii (strain ATCC 50861 / VEG) GN=BN1205_071080 PE=4 SV=1	B9PQH9_TOXGV	36 kDa	0	0	0	0	4312600	2509800	1841500
Putative RNA binding protein OS=Toxoplasma gondii (strain ATCC 50861 / VEG) GN=BN1205_045880 PE=4 SV=1	A0A125YXN4_TOXGV	119 kDa	0	0	0	0	1880000	1306200	1437100
Dehydrogenase E1 component family protein OS=Toxoplasma gondii (strain ATCC 50861 / VEG) GN=TGVEG_239490 PE=4 SV=1	A0A125YLZ8_TOXGV	64 kDa	0	0	0	0	6128000	1895300	3432300
Cathepsin B OS=Toxoplasma gondii (strain ATCC 50861 / VEG) GN=BN1205_002170 PE=3 SV=1	B6KHH7_TOXGV	62 kDa	0	0	0	0	7158600	2053300	1530000
Actin, putative OS=Toxoplasma gondii (strain ATCC 50861 / VEG) GN=BN1205_003160 PE=3 SV=1	B9PQT4_TOXGV	42 kDa	0	0	0	0	4561100	0	2203900
E3 UFM1-protein ligase 1 homolog, related OS=Toxoplasma gondii (strain ATCC 50861 / VEG) GN=BN1205_053080 PE=4 SV=1	V4ZCB3_TOXGV	83 kDa	0	0	0	0	5917900	948540	2685800
Alpha-1,4 glucan phosphorylase OS=Toxoplasma gondii (strain ATCC 50861 / VEG) GN=BN1205_094750 PE=3 SV=1	A0A125YFU7_TOXGV	106 kDa	0	0	0	0	0	637580	273580
ATP-dependent RNA helicase, putative OS=Toxoplasma gondii (strain ATCC 50861 / VEG) GN=BN1205_097040 PE=3 SV=1	B6K8Y9_TOXGV	53 kDa	0	0	0	0	0	0	3346000
Major facilitator superfamily domain-containing protein OS=Toxoplasma gondii (strain ATCC 50861 / VEG) GN=BN1205_011117 PE=4 SV=1	V4Z712_TOXGV	63 kDa	0	0	0	0	5659700	1478500	3331400
Ser/Thr phosphatase family protein OS=Toxoplasma gondii (strain ATCC 50861 / VEG) GN=TGVEG_226072 PE=4 SV=1	V4ZJK8_TOXGV	88 kDa	0	0	0	0	2856800	1095000	1149300
Nascent polypeptide-associated complex subunit beta OS=Toxoplasma gondii (strain ATCC 50861 / VEG) GN=TGVEG_257090 PE=3 SV=1	A0A125YTJ2_TOXGV	39 kDa	0	0	0	0	1522100	380820	1490300
Histone H2A OS=Toxoplasma gondii (strain ATCC 50861 / VEG) GN=BN1205_073130 PE=3 SV=1	A0A0F7UVP8_TOXGV	15 kDa	0	0	0	0	0	25591000	10432000
Nicotinate-nucleotide adenylyltransferase OS=Toxoplasma gondii (strain ATCC 50861 / VEG) GN=BN1205_107260 PE=4 SV=1	A0A0F7V151_TOXGV	49 kDa	0	0	0	0	0	2309600	2886800
ER-trafficking TRAPP I complex 85 kDa subunit OS=Toxoplasma gondii (strain ATCC 50861 / VEG) GN=BN1205_031270 PE=4 SV=1	V4ZFK6_TOXGV	354 kDa	0	0	0	0	3196700	0	885710
Putative transmembrane protein OS=Toxoplasma gondii (strain ATCC 50861 / VEG) GN=TGVEG_246580 PE=4 SV=1	A0A125YJ88_TOXGV	43 kDa	0	0	0	0	3827000	694200	1708300
Sortilin OS=Toxoplasma gondii (strain ATCC 50861 / VEG) GN=TGVEG_290160 PE=4 SV=1	A0A125YTK3_TOXGV	114 kDa	0	0	0	0	2262500	0	3164600
Josephin protein OS=Toxoplasma gondii (strain ATCC 50861 / VEG) GN=BN1205_025850 PE=4 SV=1	B9PHR9_TOXGV	47 kDa	0	0	0	0	1306000	1066300	2310200
2OG-Fe(II) oxygenase family protein OS=Toxoplasma gondii (strain ATCC 50861 / VEG) GN=BN1205_084230 PE=4 SV=1	V4ZFB1_TOXGV	101 kDa	0	0	0	0	2632700	1017900	1123700
RuvB-like helicase OS=Toxoplasma gondii (strain ATCC 50861 / VEG) GN=BN1205_070360 PE=3 SV=1	B6KS88_TOXGV	53 kDa	0	0	0	0	2548800	0	2537200
Aspartate-tRNA ligase OS=Toxoplasma gondii (strain ATCC 50861 / VEG) GN=BN1205_046930 PE=3 SV=1	V4ZGI5_TOXGV	87 kDa	0	0	0	0	2659300	0	1487600
Uncharacterized protein (Fragment) OS=Toxoplasma gondii (strain ATCC 50861 / VEG) GN=TGVEG_227060A PE=4 SV=1	V4ZKA8_TOXGV	27 kDa	0	0	0	0	0	1342200	0
Clathrin light chain OS=Toxoplasma gondii (strain ATCC 50861 / VEG) GN=BN1205_035190 PE=3 SV=1	B6KT79_TOXGV	35 kDa	0	0	0	0	0	2029100	1662700
T-complex protein beta subunit OS=Toxoplasma gondii (strain ATCC 50861 / VEG) GN=BN1205_103530 PE=3 SV=1	A0A125YLE5_TOXGV	61 kDa	0	0	0	0	0	917190	1063600
26S proteasome non-ATPase regulatory subunit,putative OS=Toxoplasma gondii (strain ATCC 50861 / VEG) GN=BN1205_049350 PE=4 SV=1	B9Q0T7_TOXGV	76 kDa	0	0	0	0	0	1967200	1923300
Putative transmembrane protein OS=Toxoplasma gondii (strain ATCC 50861 / VEG) GN=BN1205_067370 PE=4 SV=1	B9Q806_TOXGV	43 kDa	0	0	0	0	0	0	912170
26S proteasome non-ATPase regulatory subunit 4,putative OS=Toxoplasma gondii (strain ATCC 50861 / VEG) GN=BN1205_064440 PE=4 SV=1	B9PM09_TOXGV	41 kDa	0	0	0	0	0	99865	555320
Rhoptry kinase family protein ROP16 OS=Toxoplasma gondii (strain ATCC 50861 / VEG) GN=BN1205_071990 PE=4 SV=1	A0A0F7UVV5_TOXGV	76 kDa	0	0	0	0	0	1157600	1254600
Ubiquitin-activating enzyme E1 family protein OS=Toxoplasma gondii (strain ATCC 50861 / VEG) GN=TGVEG_290290 PE=3 SV=1	V4ZP46_TOXGV	120 kDa	0	0	0	0	2130900	0	2085900
Uncharacterized protein OS=Toxoplasma gondii (strain ATCC 50861 / VEG) GN=TGVEG_286230 PE=4 SV=1	V4ZEA4_TOXGV	279 kDa	0	0	0	0	2810200	0	1334200
Actin depolymerizing factor OS=Toxoplasma gondii (strain ATCC 50861 / VEG) GN=BN1205_087130 PE=1 SV=1	B9Q2C8_TOXGV	13 kDa	0	0	0	0	0	0	5581600
Adenylate kinase, putative OS=Toxoplasma gondii (strain ATCC 50861 / VEG) GN=BN1205_065740 PE=3 SV=1	B9PM93_TOXGV	29 kDa	0	0	0	0	2372000	325160	2429900
Putative mRNA decapping enzyme OS=Toxoplasma gondii (strain ATCC 50861 / VEG) GN=TGVEG_209108 PE=4 SV=1	A0A125YGU8_TOXGV	41 kDa	0	0	0	0	1462700	1283600	2226300
Eukaryotic initiation factor-2B gamma subunit,putative OS=Toxoplasma gondii (strain ATCC 50861 / VEG) GN=BN1205_038040 PE=4 SV=1	A0A125YNU4_TOXGV	58 kDa	0	0	0	0	0	1257200	830340
Creatinase domain-containing protein OS=Toxoplasma gondii (strain ATCC 50861 / VEG) GN=TGVEG_261600 PE=3 SV=1	V4ZDK2_TOXGV	96 kDa	0	0	0	0	1753000	0	2102600
Prp31-15.5k-U4 Snrna Complex family protein OS=Toxoplasma gondii (strain ATCC 50861 / VEG) GN=TGVEG_236580 PE=4 SV=1	A0A125YFG9_TOXGV	20 kDa	0	0	0	0	0	2743100	2683700
Uncharacterized protein OS=Toxoplasma gondii (strain ATCC 50861 / VEG) GN=BN1205_091510 PE=4 SV=1	B6KFA4_TOXGV	89 kDa	0	0	0	0	0	2911300	4013500
Cytochrome c heme lyase OS=Toxoplasma gondii (strain ATCC 50861 / VEG) GN=BN1205_014500 PE=3 SV=1	B9PY27_TOXGV	43 kDa	0	0	0	0	2979900	0	0
CCR4-Not complex component, Not1 protein OS=Toxoplasma gondii (strain ATCC 50861 / VEG) GN=TGVEG_291140 PE=4 SV=1	B9QEC7_TOXGV	266 kDa	0	0	0	0	1537300	447370	2012400
Ferredoxin-fold anticodon binding domain-containing protein OS=Toxoplasma gondii (strain ATCC 50861 / VEG) GN=BN1205_008710 PE=4 SV=1	V5B1C6_TOXGV	96 kDa	0	0	0	0	2068500	1115800	1042400
Uncharacterized protein OS=Toxoplasma gondii (strain ATCC 50861 / VEG) GN=BN1205_082020 PE=4 SV=1	B9QF02_TOXGV	197 kDa	0	0	0	0	1345500	0	0
WD domain, G-beta repeat-containing protein OS=Toxoplasma gondii (strain ATCC 50861 / VEG) GN=BN1205_017130 PE=4 SV=1	B9Q5S7_TOXGV	107 kDa	0	0	0	0	1369200	1967500	1685700
TPR domain-containing protein OS=Toxoplasma gondii (strain ATCC 50861 / VEG) GN=BN1205_072750 PE=4 SV=1	B9QAT9_TOXGV	53 kDa	0	0	0	0	0	1587200	0
Glutamate/leucine/phenylalanine/valine dehydrogenase family protein OS=Toxoplasma gondii (strain ATCC 50861 / VEG) GN=TGVEG_249390 PE=4 SV=1	A0A125YQU5_TOXGV	136 kDa	0	0	0	0	2471600	1648000	1202100
Glucose-6-phosphate 1-dehydrogenase OS=Toxoplasma gondii (strain ATCC 50861 / VEG) GN=TGVEG_278830 PE=3 SV=1	B6KRW3_TOXGV	98 kDa	0	0	0	0	0	1851600	1555500
Uncharacterized protein OS=Toxoplasma gondii (strain ATCC 50861 / VEG) GN=TGVEG_217510 PE=4 SV=1	A0A125YQG1_TOXGV	42 kDa	0	0	0	0	5254000	0	1029900
Autophagy-related protein 3 OS=Toxoplasma gondii (strain ATCC 50861 / VEG) GN=BN1205_061200 PE=3 SV=1	B9Q737_TOXGV	43 kDa	0	0	0	0	3981200	0	1963100
Dense granule protein GRA14 OS=Toxoplasma gondii (strain ATCC 50861 / VEG) GN=BN1205_091840 PE=4 SV=1	B6KF82_TOXGV	45 kDa	0	0	0	0	0	0	1766300
Putative P-type ATPase4 OS=Toxoplasma gondii (strain ATCC 50861 / VEG) GN=BN1205_029270 PE=3 SV=1	B9QMJ0_TOXGV	145 kDa	0	0	0	0	0	1154200	1834000
Splicing factor U2AF family SnRNP auxilary factor large subunit, RRM domain-containing protein OS=Toxoplasma gondii (strain ATCC 50861 / VEG) GN=BN1205_010950 PE=4 SV=1	A0A125YLP2_TOXGV	52 kDa	0	0	0	0	0	881030	1720200
Thioredoxin domain-containing protein OS=Toxoplasma gondii (strain ATCC 50861 / VEG) GN=BN1205_004650 PE=4 SV=1	B9PPS0_TOXGV	34 kDa	0	0	0	0	2109800	1206500	0
Transaldolase (Fragment) OS=Toxoplasma gondii (strain ATCC 50861 / VEG) GN=TGVEG_229360 PE=4 SV=1	V4Z5V1_TOXGV	25 kDa	0	0	0	0	1874400	0	2746700
26S proteasome non-ATPase subunit, putative OS=Toxoplasma gondii (strain ATCC 50861 / VEG) GN=BN1205_017070 PE=4 SV=1	B9PHM3_TOXGV	35 kDa	0	0	0	0	0	390160	714000
Myb family DNA-binding domain-containing protein OS=Toxoplasma gondii (strain ATCC 50861 / VEG) GN=BN1205_034320 PE=4 SV=1	B9QGB3_TOXGV	107 kDa	0	0	0	0	2073900	756170	1431600
Phosphotransferase OS=Toxoplasma gondii (strain ATCC 50861 / VEG) GN=BN1205_080890 PE=3 SV=1	B9QEP9_TOXGV	51 kDa	0	0	0	0	382680	873790	844020
p25-alpha domain-containing protein OS=Toxoplasma gondii (strain ATCC 50861 / VEG) GN=BN1205_025580 PE=4 SV=1	B9PHK3_TOXGV	17 kDa	0	0	0	0	1803400	1421800	1046100
Uncharacterized protein OS=Toxoplasma gondii (strain ATCC 50861 / VEG) GN=BN1205_023640 PE=4 SV=1	B6KJR0_TOXGV	48 kDa	0	0	0	0	0	1772400	872170
ThiF family domain-containing protein OS=Toxoplasma gondii (strain ATCC 50861 / VEG) GN=BN1205_021430 PE=4 SV=1	B6KDT5_TOXGV	85 kDa	0	0	0	0	3212000	179680	1972100
Putative vacuolar atp synthase subunit e OS=Toxoplasma gondii (strain ATCC 50861 / VEG) GN=TGVEG_305290 PE=3 SV=1	A0A125YNC7_TOXGV	39 kDa	0	0	0	0	941300	1084900	707550
Central domain galactose oxidase OS=Toxoplasma gondii (strain ATCC 50861 / VEG) GN=BN1205_045940 PE=4 SV=1	V4ZCW7_TOXGV	146 kDa	0	0	0	0	1497600	0	0
Glutamine synthetase, putative OS=Toxoplasma gondii (strain ATCC 50861 / VEG) GN=BN1205_020740 PE=3 SV=1	B6KDM7_TOXGV	65 kDa	0	0	0	0	2059300	0	2256900
Putative transmembrane protein OS=Toxoplasma gondii (strain ATCC 50861 / VEG) GN=BN1205_004590 PE=4 SV=1	B9PPR4_TOXGV	14 kDa	0	0	0	0	0	0	1251200
Uncharacterized protein OS=Toxoplasma gondii (strain ATCC 50861 / VEG) GN=TGVEG_254410 PE=4 SV=1	V4Z8R9_TOXGV	67 kDa	0	0	0	0	0	1181800	0
XPG N-terminal domain-containing protein OS=Toxoplasma gondii (strain ATCC 50861 / VEG) GN=TGVEG_212250 PE=4 SV=1	V5B9R9_TOXGV	48 kDa	0	0	0	0	0	1461900	1729100
Putative transmembrane protein OS=Toxoplasma gondii (strain ATCC 50861 / VEG) GN=BN1205_069300 PE=4 SV=1	A0A125YJ46_TOXGV	35 kDa	0	0	0	0	0	0	219350
Putative transmembrane protein OS=Toxoplasma gondii (strain ATCC 50861 / VEG) GN=BN1205_067575 PE=4 SV=1	A0A125YZE9_TOXGV	11 kDa	0	0	0	0	0	536640	644460
Homocysteine S-methyltransferase-1 OS=Toxoplasma gondii (strain ATCC 50861 / VEG) GN=BN1205_076690 PE=4 SV=1	B6KB25_TOXGV	47 kDa	0	0	0	0	1713900	0	1382800
Heat shock protein HSP21 OS=Toxoplasma gondii (strain ATCC 50861 / VEG) GN=BN1205_096720 PE=3 SV=1	A0A0F7VA04_TOXGV	21 kDa	0	0	0	0	0	977830	1888400
Uncharacterized protein OS=Toxoplasma gondii (strain ATCC 50861 / VEG) GN=BN1205_031280 PE=4 SV=1	V4Z6Z0_TOXGV	434 kDa	0	0	0	0	3633800	0	0
Nucleolar protein 5A, putative OS=Toxoplasma gondii (strain ATCC 50861 / VEG) GN=BN1205_004330 PE=4 SV=1	B9PPQ9_TOXGV	60 kDa	0	0	0	0	1612000	513620	728900
Uncharacterized protein OS=Toxoplasma gondii (strain ATCC 50861 / VEG) GN=BN1205_020190 PE=4 SV=1	B9PFS7_TOXGV	28 kDa	0	0	0	0	1395500	400770	2167600
Cytosolic Fe-S cluster assembly factor NUBP1 homolog OS=Toxoplasma gondii (strain ATCC 50861 / VEG) GN=BN1205_080110 PE=3 SV=1	V5BD76_TOXGV	43 kDa	0	0	0	0	3598400	404250	1055500
Putative thioredoxin OS=Toxoplasma gondii (strain ATCC 50861 / VEG) GN=BN1205_038570 PE=4 SV=1	B6KPH1_TOXGV	48 kDa	0	0	0	0	846030	1104000	749140
KH domain protein OS=Toxoplasma gondii (strain ATCC 50861 / VEG) GN=TGVEG_241170 PE=4 SV=1	A0A125YU86_TOXGV	140 kDa	0	0	0	0	1594600	0	671520
RNA recognition motif-containing protein OS=Toxoplasma gondii (strain ATCC 50861 / VEG) GN=BN1205_046590 PE=4 SV=1	B9PUI6_TOXGV	56 kDa	0	0	0	0	1395400	778950	780310
Rhoptry kinase family protein ROP39 OS=Toxoplasma gondii (strain ATCC 50861 / VEG) GN=BN1205_072800 PE=4 SV=1	V4Z9F7_TOXGV	65 kDa	0	0	0	0	0	0	643730
Putative thioredoxin OS=Toxoplasma gondii (strain ATCC 50861 / VEG) GN=BN1205_064730 PE=4 SV=1	B9PM19_TOXGV	69 kDa	0	0	0	0	3154600	1000500	1565700
Uncharacterized protein OS=Toxoplasma gondii (strain ATCC 50861 / VEG) GN=BN1205_101440 PE=4 SV=1	B6K9S7_TOXGV	27 kDa	0	0	0	0	0	3684300	0
Protease inhibitor PI1 OS=Toxoplasma gondii (strain ATCC 50861 / VEG) GN=BN1205_007100 PE=3 SV=1	B6KTY7_TOXGV	48 kDa	0	0	0	0	1997300	0	849700
Proteasome subunit alpha type OS=Toxoplasma gondii (strain ATCC 50861 / VEG) GN=BN1205_002250 PE=3 SV=1	B9PR77_TOXGV	28 kDa	0	0	0	0	0	1008300	1671000
Ribosomal-ubiquitin protein RPS27A OS=Toxoplasma gondii (strain ATCC 50861 / VEG) GN=BN1205_006260 PE=4 SV=1	B9PQ37_TOXGV	17 kDa	0	0	0	0	0	764350	0
HEAT repeat-containing protein OS=Toxoplasma gondii (strain ATCC 50861 / VEG) GN=BN1205_037700 PE=4 SV=1	A0A0F7V611_TOXGV	111 kDa	0	0	0	0	0	551030	472590
Myosin heavy chain, putative OS=Toxoplasma gondii (strain ATCC 50861 / VEG) GN=BN1205_040020 PE=4 SV=1	B9QL03_TOXGV	125 kDa	0	0	0	0	5389200	0	986550
GPI transamidase subunit PIG-U protein OS=Toxoplasma gondii (strain ATCC 50861 / VEG) GN=BN1205_028320 PE=4 SV=1	A0A125YKP3_TOXGV	61 kDa	0	0	0	0	1835100	0	726920
Inner membrane complex protein IMC2A OS=Toxoplasma gondii (strain ATCC 50861 / VEG) GN=BN1205_068950 PE=4 SV=1	B9Q8E3_TOXGV	182 kDa	0	0	0	0	1450500	2557700	0
ADA2-A transcriptional co-activator SAGA component OS=Toxoplasma gondii (strain ATCC 50861 / VEG) GN=BN1205_037130 PE=4 SV=1	B6KSV8_TOXGV	126 kDa	0	0	0	0	1815000	1471500	2242900
Glycerol-3-phosphate dehydrogenase OS=Toxoplasma gondii (strain ATCC 50861 / VEG) GN=BN1205_106180 PE=4 SV=1	B9QM22_TOXGV	19 kDa	0	0	0	0	2348900	0	1154000
Uncharacterized protein OS=Toxoplasma gondii (strain ATCC 50861 / VEG) GN=TGVEG_269710 PE=4 SV=1	V5BMI9_TOXGV	170 kDa	0	0	0	0	3043200	0	477460
Membrane-associated calcum-binding protein,related OS=Toxoplasma gondii (strain ATCC 50861 / VEG) GN=BN1205_025920 PE=4 SV=1	B6KJ69_TOXGV	38 kDa	0	0	0	0	553750	1878100	892290
Acetyltransferase domain-containing protein OS=Toxoplasma gondii (strain ATCC 50861 / VEG) GN=BN1205_106760 PE=4 SV=1	A0A0F7V612_TOXGV	57 kDa	0	0	0	0	1743800	0	891650
Uncharacterized protein OS=Toxoplasma gondii (strain ATCC 50861 / VEG) GN=BN1205_063400 PE=4 SV=1	B9Q6V9_TOXGV	70 kDa	0	0	0	0	0	0	1585000
26S proteasome regulatory particle non-ATPase subunit, putative OS=Toxoplasma gondii (strain ATCC 50861 / VEG) GN=BN1205_001250 PE=4 SV=1	A0A125YZ90_TOXGV	41 kDa	0	0	0	0	0	1586300	0
Putative alpha-glucan water dikinase 1 (Fragment) OS=Toxoplasma gondii (strain ATCC 50861 / VEG) GN=TGVEG_214260A PE=4 SV=1	V5B5U5_TOXGV	173 kDa	0	0	0	0	1176100	0	492470
DNA replication licensing factor, putative OS=Toxoplasma gondii (strain ATCC 50861 / VEG) GN=BN1205_070150 PE=3 SV=1	A0A125YPL0_TOXGV	112 kDa	0	0	0	0	3277400	410280	503090
DnaK family protein OS=Toxoplasma gondii (strain ATCC 50861 / VEG) GN=BN1205_070540 PE=3 SV=1	B9QLT2_TOXGV	90 kDa	0	0	0	0	0	1755200	1117500
Proteasome/cyclosome repeat-containing protein (Fragment) OS=Toxoplasma gondii (strain ATCC 50861 / VEG) GN=TGVEG_263060B PE=4 SV=1	V4YUM0_TOXGV	107 kDa	0	0	0	0	1886700	565950	0
Putative protease Do OS=Toxoplasma gondii (strain ATCC 50861 / VEG) GN=TGVEG_318290 PE=4 SV=1	V4YN39_TOXGV	74 kDa	0	0	0	0	2228700	0	717380
Uncharacterized protein OS=Toxoplasma gondii (strain ATCC 50861 / VEG) GN=TGVEG_228770 PE=4 SV=1	A0A125YWI3_TOXGV	59 kDa	0	0	0	0	633400	0	0
1,4-alpha-glucan branching enzyme, putative OS=Toxoplasma gondii (strain ATCC 50861 / VEG) GN=BN1205_101620 PE=4 SV=1	B6K9U3_TOXGV	110 kDa	0	0	0	0	1176300	724920	1214600
START domain protein OS=Toxoplasma gondii (strain ATCC 50861 / VEG) GN=TGVEG_228130 PE=4 SV=1	V4ZBS2_TOXGV	84 kDa	0	0	0	0	0	1053100	0
Phenylalanyl tRNA synthetase isoform, putative OS=Toxoplasma gondii (strain ATCC 50861 / VEG) GN=BN1205_062610 PE=4 SV=1	B9PWD9_TOXGV	59 kDa	0	0	0	0	0	0	384630
Putative ribosome biogenesis protein OS=Toxoplasma gondii (strain ATCC 50861 / VEG) GN=TGVEG_265110 PE=4 SV=1	V4ZN47_TOXGV	118 kDa	0	0	0	0	1461500	0	334240
Uncharacterized protein OS=Toxoplasma gondii (strain ATCC 50861 / VEG) GN=BN1205_057920 PE=4 SV=1	B9QJ77_TOXGV	225 kDa	0	0	0	0	0	0	1824200
Uncharacterized protein OS=Toxoplasma gondii (strain ATCC 50861 / VEG) GN=BN1205_027600 PE=4 SV=1	B9PS42_TOXGV	21 kDa	0	0	0	0	1542800	0	927990
Replication factor-a protein 1 (Rpa1) subfamily protein OS=Toxoplasma gondii (strain ATCC 50861 / VEG) GN=BN1205_061220 PE=4 SV=1	V4Z6E7_TOXGV	100 kDa	0	0	0	0	0	0	458880
Nucleoporin FG repeat region protein OS=Toxoplasma gondii (strain ATCC 50861 / VEG) GN=BN1205_108030 PE=4 SV=1	B6KRE5_TOXGV	67 kDa	0	0	0	0	3442100	0	0
Dihydrolipoamide succinyltransferase component of 2-oxoglutaratedehydrogenase complex, putative OS=Toxoplasma gondii (strain ATCC 50861 / VEG) GN=BN1205_070400 PE=4 SV=1	B9PQP0_TOXGV	50 kDa	0	0	0	0	0	0	2949900
Uncharacterized protein OS=Toxoplasma gondii (strain ATCC 50861 / VEG) GN=BN1205_003760 PE=4 SV=1	A0A125YVV7_TOXGV	93 kDa	0	0	0	0	3965300	0	1068300
Peptidyl-prolyl cis-trans isomerase OS=Toxoplasma gondii (strain ATCC 50861 / VEG) GN=BN1205_033140 PE=3 SV=1	B9PS61_TOXGV	23 kDa	0	0	0	0	0	0	2473500
Probable ATP-dependent 6-phosphofructokinase OS=Toxoplasma gondii (strain ATCC 50861 / VEG) GN=BN1205_090400 PE=3 SV=1	B6KFH7_TOXGV	155 kDa	0	0	0	0	0	486840	1919700
Fibrillarin OS=Toxoplasma gondii (strain ATCC 50861 / VEG) GN=BN1205_095540 PE=3 SV=1	B6K8L1_TOXGV	32 kDa	0	0	0	0	0	0	1129600
AP2 domain transcription factor AP2XII-1 OS=Toxoplasma gondii (strain ATCC 50861 / VEG) GN=BN1205_070880 PE=4 SV=1	B9PQJ9_TOXGV	248 kDa	0	0	0	0	1781800	0	0
Uncharacterized protein OS=Toxoplasma gondii (strain ATCC 50861 / VEG) GN=BN1205_053000 PE=4 SV=1	B9QHE3_TOXGV	42 kDa	0	0	0	0	3315700	0	0
Nuclear factor NF7 OS=Toxoplasma gondii (strain ATCC 50861 / VEG) GN=BN1205_002980 PE=4 SV=1	B9QD54_TOXGV	54 kDa	0	0	0	0	0	359980	948820
Ribosomal-ubiquitin protein RPL40 OS=Toxoplasma gondii (strain ATCC 50861 / VEG) GN=BN1205_083510 PE=4 SV=1	B9PTM6_TOXGV (+1)	15 kDa	0	0	0	0	0	0	6955100
TBC domain-containing protein OS=Toxoplasma gondii (strain ATCC 50861 / VEG) GN=BN1205_036470 PE=4 SV=1	B9QQE8_TOXGV	102 kDa	0	0	0	0	0	0	530050
Uncharacterized protein OS=Toxoplasma gondii (strain ATCC 50861 / VEG) GN=TGVEG_242435 PE=4 SV=1	V5B7D1_TOXGV	331 kDa	0	0	0	0	807180	0	0
Protein phosphatase 2C domain-containing protein OS=Toxoplasma gondii (strain ATCC 50861 / VEG) GN=BN1205_023300 PE=3 SV=1	B9Q4R2_TOXGV	60 kDa	0	0	0	0	1230100	212490	0
Peptidase family M3 domain containing protein OS=Toxoplasma gondii (strain ATCC 50861 / VEG) GN=BN1205_020200 PE=3 SV=1	B9Q3Z6_TOXGV	118 kDa	0	0	0	0	784050	0	0
3-ketoacyl-(Acyl-carrier-protein) reductase OS=Toxoplasma gondii (strain ATCC 50861 / VEG) GN=BN1205_006670 PE=4 SV=1	B6KU18_TOXGV	39 kDa	0	0	0	0	1931000	0	1053600
LETM1 domain-containing protein LETM2,mitochondrial OS=Toxoplasma gondii (strain ATCC 50861 / VEG) GN=BN1205_082170 PE=4 SV=1	V4Z0I9_TOXGV	120 kDa	0	0	0	0	1512200	0	0
Hypoxia-inducible factor prolyl hydroxylase (Phd2), putative OS=Toxoplasma gondii (strain ATCC 50861 / VEG) GN=BN1205_031260 PE=4 SV=1	V4ZB09_TOXGV	64 kDa	0	0	0	0	1638700	0	0
Protein phosphatase 2C domain-containing protein OS=Toxoplasma gondii (strain ATCC 50861 / VEG) GN=BN1205_071150 PE=4 SV=1	B9QLY3_TOXGV	98 kDa	0	0	0	0	0	272780	0
Uncharacterized protein OS=Toxoplasma gondii (strain ATCC 50861 / VEG) GN=BN1205_045230 PE=4 SV=1	V4ZLT7_TOXGV	201 kDa	0	0	0	0	1258200	0	998260
Uncharacterized protein OS=Toxoplasma gondii (strain ATCC 50861 / VEG) GN=BN1205_064210 PE=4 SV=1	V4YW62_TOXGV	169 kDa	0	0	0	0	0	391980	0
HEAT repeat-containing protein OS=Toxoplasma gondii (strain ATCC 50861 / VEG) GN=BN1205_084400 PE=4 SV=1	V4Z0S5_TOXGV	267 kDa	0	0	0	0	0	127930	0
Sec16 Sec23-binding domain protein OS=Toxoplasma gondii (strain ATCC 50861 / VEG) GN=BN1205_013130 PE=4 SV=1	B6KQW9_TOXGV	217 kDa	0	0	0	0	1708800	0	282800
Dense granule protein GRA4 OS=Toxoplasma gondii (strain ATCC 50861 / VEG) GN=BN1205_094860 PE=4 SV=1	A0A125YIA4_TOXGV	36 kDa	0	0	0	0	0	0	6459900
Putative transmembrane protein OS=Toxoplasma gondii (strain ATCC 50861 / VEG) GN=BN1205_036545 PE=4 SV=1	V4YSN2_TOXGV	31 kDa	0	0	0	0	1933900	0	934030
Putative transmembrane protein OS=Toxoplasma gondii (strain ATCC 50861 / VEG) GN=TGVEG_233470 PE=4 SV=1	A0A125YKH7_TOXGV	62 kDa	0	0	0	0	0	1229600	0
T-complex protein 1 eta subunit OS=Toxoplasma gondii (strain ATCC 50861 / VEG) GN=BN1205_054440 PE=3 SV=1	A0A125YFZ4_TOXGV	59 kDa	0	0	0	0	0	0	586700
Dense granule protein 1 / major antigenp24 OS=Toxoplasma gondii (strain ATCC 50861 / VEG) GN=BN1205_017550 PE=4 SV=1	B9Q5Z2_TOXGV	20 kDa	0	0	0	0	0	0	2061500
Rhoptry protein ROP1 OS=Toxoplasma gondii (strain ATCC 50861 / VEG) GN=BN1205_093730 PE=4 SV=1	B6KA38_TOXGV	48 kDa	0	0	0	0	0	1766900	2631500
Uncharacterized protein OS=Toxoplasma gondii (strain ATCC 50861 / VEG) GN=BN1205_075610 PE=4 SV=1	B6KBB5_TOXGV	33 kDa	0	0	0	0	0	0	752510
UMP-CMP kinase OS=Toxoplasma gondii (strain ATCC 50861 / VEG) GN=TGVEG_257740 PE=3 SV=1	A0A125YI07_TOXGV	51 kDa	0	0	0	0	0	643030	207010
S1 RNA binding domain-containing protein OS=Toxoplasma gondii (strain ATCC 50861 / VEG) GN=BN1205_009410 PE=4 SV=1	B9PVI9_TOXGV	42 kDa	0	0	0	0	1915900	0	0
Proteasome endopeptidase complex OS=Toxoplasma gondii (strain ATCC 50861 / VEG) GN=BN1205_028775 PE=3 SV=1	A0A125YIQ4_TOXGV	27 kDa	0	0	0	0	0	717260	1563500
Leucine carboxyl methyltransferase OS=Toxoplasma gondii (strain ATCC 50861 / VEG) GN=BN1205_059680 PE=4 SV=1	B9Q799_TOXGV	50 kDa	0	0	0	0	972380	0	1048500
CRAL/TRIO domain protein OS=Toxoplasma gondii (strain ATCC 50861 / VEG) GN=TGVEG_213790 PE=4 SV=1	V4Z5Y4_TOXGV	192 kDa	0	0	0	0	0	0	697250
Tubulin gamma chain OS=Toxoplasma gondii (strain ATCC 50861 / VEG) GN=BN1205_067890 PE=3 SV=1	A0A125YV55_TOXGV	52 kDa	0	0	0	0	0	584860	708800
TPR domain-containing protein OS=Toxoplasma gondii (strain ATCC 50861 / VEG) GN=BN1205_025910 PE=4 SV=1	B9Q5V3_TOXGV	91 kDa	0	0	0	0	0	0	699720
RNA recognition motif 2 domain-containing protein OS=Toxoplasma gondii (strain ATCC 50861 / VEG) GN=BN1205_098960 PE=4 SV=1	A0A125YGV3_TOXGV	100 kDa	0	0	0	0	1730700	0	0
Nuclease and tudor domain-containing protein OS=Toxoplasma gondii (strain ATCC 50861 / VEG) GN=BN1205_035920 PE=4 SV=1	B9PNS2_TOXGV	104 kDa	0	0	0	0	875270	0	815560
DnaJ domain-containing protein OS=Toxoplasma gondii (strain ATCC 50861 / VEG) GN=BN1205_044750 PE=4 SV=1	V4ZD10_TOXGV	72 kDa	0	0	0	0	0	0	697860
AP2 domain transcription factor AP2XI-2 OS=Toxoplasma gondii (strain ATCC 50861 / VEG) GN=BN1205_095000 PE=4 SV=1	B6KAF6_TOXGV	233 kDa	0	0	0	0	1058200	0	0
Putative transmembrane protein OS=Toxoplasma gondii (strain ATCC 50861 / VEG) GN=BN1205_091980 PE=4 SV=1	B6KF69_TOXGV	66 kDa	0	0	0	0	4473600	0	0
26S proteasome non-ATPase regulatory subunit,putative OS=Toxoplasma gondii (strain ATCC 50861 / VEG) GN=BN1205_073380 PE=4 SV=1	B9PKI5_TOXGV	55 kDa	0	0	0	0	0	0	1690900
Protein FAM98A OS=Toxoplasma gondii (strain ATCC 50861 / VEG) GN=BN1205_014670 PE=4 SV=1	A0A125YK93_TOXGV	50 kDa	0	0	0	0	1612700	0	859150
Dipeptidyl peptidase iv (Dpp iv) n-terminal region domain-containing protein OS=Toxoplasma gondii (strain ATCC 50861 / VEG) GN=TGVEG_245500 PE=4 SV=1	V5BFD3_TOXGV	206 kDa	0	0	0	0	2279700	0	0
Uncharacterized protein OS=Toxoplasma gondii (strain ATCC 50861 / VEG) GN=BN1205_057060 PE=4 SV=1	B9QJ03_TOXGV	139 kDa	0	0	0	0	0	0	1554200
Uncharacterized protein OS=Toxoplasma gondii (strain ATCC 50861 / VEG) GN=BN1205_074620 PE=4 SV=1	A0A0F7V2T4_TOXGV	18 kDa	0	0	0	0	0	356450	0
Glucose-6-phosphate 1-dehydrogenase OS=Toxoplasma gondii (strain ATCC 50861 / VEG) GN=BN1205_013670 PE=3 SV=1	A0A0F7USN9_TOXGV	63 kDa	0	0	0	0	0	0	924140
Pyruvate carboxylase OS=Toxoplasma gondii (strain ATCC 50861 / VEG) GN=BN1205_032410 PE=4 SV=1	V4YQK1_TOXGV	152 kDa	0	0	0	0	803280	0	127430
DNA-directed RNA polymerase I RPAC1 OS=Toxoplasma gondii (strain ATCC 50861 / VEG) GN=BN1205_108810 PE=4 SV=1	B6KLD3_TOXGV	38 kDa	0	0	0	0	1710500	0	558310
Uncharacterized protein OS=Toxoplasma gondii (strain ATCC 50861 / VEG) GN=BN1205_070500 PE=4 SV=1	V4Z8X8_TOXGV	181 kDa	0	0	0	0	0	0	1926100
DNA-directed RNA polymerase I RPAC2 OS=Toxoplasma gondii (strain ATCC 50861 / VEG) GN=BN1205_073170 PE=4 SV=1	B9PKF9_TOXGV	14 kDa	0	0	0	0	1388500	0	0
U3 small nucleolar ribonucleoprotein complex-associated protein, putative OS=Toxoplasma gondii (strain ATCC 50861 / VEG) GN=BN1205_047710 PE=4 SV=1	B9PUT6_TOXGV	60 kDa	0	0	0	0	341070	0	0
Ankyrin repeat-containing protein OS=Toxoplasma gondii (strain ATCC 50861 / VEG) GN=TGVEG_254660 PE=4 SV=1	A0A125YPT2_TOXGV	32 kDa	0	0	0	0	0	0	983230
Actin like protein ALP2a OS=Toxoplasma gondii (strain ATCC 50861 / VEG) GN=BN1205_076500 PE=3 SV=1	B6KB45_TOXGV	60 kDa	0	0	0	0	0	0	1046200
Cell division protein, putative OS=Toxoplasma gondii (strain ATCC 50861 / VEG) GN=BN1205_074980 PE=4 SV=1	A0A0F7UWQ2_TOXGV	137 kDa	0	0	0	0	0	0	890970
Uncharacterized protein OS=Toxoplasma gondii (strain ATCC 50861 / VEG) GN=TGVEG_207370 PE=4 SV=1	V4ZAA1_TOXGV	143 kDa	0	0	0	0	2133900	0	0
Methyltransferase domain containing protein OS=Toxoplasma gondii (strain ATCC 50861 / VEG) GN=BN1205_034570 PE=4 SV=1	B9QGC8_TOXGV	92 kDa	0	0	0	0	0	0	635240
Putative RSC6/BAF60A-like with A SWIB domain, related protein OS=Toxoplasma gondii (strain ATCC 50861 / VEG) GN=BN1205_003770 PE=4 SV=1	A0A125YTM0_TOXGV	101 kDa	0	0	0	0	0	482800	0
Glutaminyl-tRNA synthetase (GlnRS) OS=Toxoplasma gondii (strain ATCC 50861 / VEG) GN=BN1205_007070 PE=1 SV=1	B6KTZ0_TOXGV	96 kDa	0	0	0	0	2436100	0	556930
26S proteasome regulatory subunit, putative OS=Toxoplasma gondii (strain ATCC 50861 / VEG) GN=BN1205_016350 PE=4 SV=1	B9PHD3_TOXGV	38 kDa	0	0	0	0	0	0	1364900
PCI domain-containing protein OS=Toxoplasma gondii (strain ATCC 50861 / VEG) GN=BN1205_040520 PE=4 SV=1	B6KP08_TOXGV	55 kDa	0	0	0	0	0	0	410160
Acyltransferase domain containing protein OS=Toxoplasma gondii (strain ATCC 50861 / VEG) GN=BN1205_064380 PE=4 SV=1	B9PM03_TOXGV	44 kDa	0	0	0	0	2149100	0	0
Leucyl-tRNA synthetase OS=Toxoplasma gondii (strain ATCC 50861 / VEG) GN=TGVEG_292080 PE=3 SV=1	V4ZJI5_TOXGV	141 kDa	0	0	0	0	1392500	0	0
ATPase, AFG1 family domain-containing protein OS=Toxoplasma gondii (strain ATCC 50861 / VEG) GN=BN1205_037160 PE=4 SV=1	B6KSV5_TOXGV	80 kDa	0	0	0	0	0	404090	0
Phenylalanine--tRNA ligase, beta subunit protein OS=Toxoplasma gondii (strain ATCC 50861 / VEG) GN=BN1205_050870 PE=4 SV=1	A0A125YXZ8_TOXGV	75 kDa	0	0	0	0	0	0	670470
Duplicated carbonic anhydrase OS=Toxoplasma gondii (strain ATCC 50861 / VEG) GN=BN1205_053880 PE=4 SV=1	B9Q161_TOXGV	58 kDa	0	0	0	0	0	0	455400
Glycerol-3-phosphate acyltransferase, putative OS=Toxoplasma gondii (strain ATCC 50861 / VEG) GN=BN1205_077480 PE=4 SV=1	B6KAW1_TOXGV	110 kDa	0	0	0	0	1601200	0	0
Histone arginine methyltransferase PRMT3 OS=Toxoplasma gondii (strain ATCC 50861 / VEG) GN=BN1205_056120 PE=3 SV=1	B9QIS1_TOXGV	88 kDa	0	0	0	0	0	0	1170500
Adaptin n terminal region domain-containing protein OS=Toxoplasma gondii (strain ATCC 50861 / VEG) GN=BN1205_093510 PE=4 SV=1	B6KA26_TOXGV	144 kDa	0	0	0	0	370400	0	517380
GYF domain protein OS=Toxoplasma gondii (strain ATCC 50861 / VEG) GN=BN1205_100830 PE=4 SV=1	B6K9M4_TOXGV	88 kDa	0	0	0	0	0	444320	0
Putative septum formation protein maf OS=Toxoplasma gondii (strain ATCC 50861 / VEG) GN=TGVEG_301430 PE=4 SV=1	B9QPZ7_TOXGV	42 kDa	0	0	0	0	1332000	0	0
Hydrolase alpha/beta fold protein OS=Toxoplasma gondii (strain ATCC 50861 / VEG) GN=BN1205_096770 PE=4 SV=1	A0A125YFA8_TOXGV	66 kDa	0	0	0	0	0	0	617750
Trehalose-6-phosphate synthase domain-containing protein OS=Toxoplasma gondii (strain ATCC 50861 / VEG) GN=BN1205_054550 PE=4 SV=1	B9QHQ6_TOXGV	137 kDa	0	0	0	0	1637500	0	0
Phosphoserine phosphatase OS=Toxoplasma gondii (strain ATCC 50861 / VEG) GN=TGVEG_222900 PE=4 SV=1	V5B2B4_TOXGV	191 kDa	0	0	0	0	0	0	341100
Superoxide dismutase OS=Toxoplasma gondii (strain ATCC 50861 / VEG) GN=BN1205_101410 PE=3 SV=1	A0A0F7V5R2_TOXGV	23 kDa	0	0	0	0	0	0	2315400
Carrier superfamily protein OS=Toxoplasma gondii (strain ATCC 50861 / VEG) GN=TGVEG_208560 PE=3 SV=1	A0A125YSE2_TOXGV	72 kDa	0	0	0	0	1577100	0	0
Putative transmembrane protein OS=Toxoplasma gondii (strain ATCC 50861 / VEG) GN=TGVEG_243390 PE=4 SV=1	A0A125YMF9_TOXGV	37 kDa	0	0	0	0	0	869520	0
AP2 domain transcription factor AP2X-8 OS=Toxoplasma gondii (strain ATCC 50861 / VEG) GN=BN1205_030930 PE=4 SV=1	B9QN68_TOXGV	399 kDa	0	0	0	0	0	0	894010
Multi-pass transmembrane protein OS=Toxoplasma gondii (strain ATCC 50861 / VEG) GN=BN1205_070580 PE=4 SV=1	B9PQM0_TOXGV	43 kDa	0	0	0	0	0	1618600	0
Uncharacterized protein OS=Toxoplasma gondii (strain ATCC 50861 / VEG) GN=BN1205_047245 PE=4 SV=1	A0A125YZF9_TOXGV	87 kDa	0	0	0	0	1460200	0	0
Coatomer subunit beta OS=Toxoplasma gondii (strain ATCC 50861 / VEG) GN=BN1205_085900 PE=4 SV=1	B9QPA4_TOXGV	122 kDa	0	0	0	0	0	0	391820
Transcription elongation factor FACT 140 kDa,putative OS=Toxoplasma gondii (strain ATCC 50861 / VEG) GN=BN1205_052330 PE=4 SV=1	A0A125YHC5_TOXGV	135 kDa	0	0	0	0	0	0	536280
RNA binding motif-containing protein OS=Toxoplasma gondii (strain ATCC 50861 / VEG) GN=BN1205_080800 PE=4 SV=1	B9Q1D4_TOXGV	51 kDa	0	0	0	0	662970	0	0
TPR domain containing protein OS=Toxoplasma gondii (strain ATCC 50861 / VEG) GN=BN1205_109340 PE=4 SV=1	B9QP59_TOXGV	39 kDa	0	0	0	0	1974600	0	0
Uncharacterized protein OS=Toxoplasma gondii (strain ATCC 50861 / VEG) GN=BN1205_021130 PE=4 SV=1	A0A0F7UXY9_TOXGV	74 kDa	0	0	0	0	0	0	277080
Phosphodiesterase OS=Toxoplasma gondii (strain ATCC 50861 / VEG) GN=TGVEG_257080 PE=3 SV=1	A0A125YJK4_TOXGV	180 kDa	0	0	0	0	233220	0	0
CPSF A subunit region protein OS=Toxoplasma gondii (strain ATCC 50861 / VEG) GN=TGVEG_267710 PE=4 SV=1	V5BDD5_TOXGV	224 kDa	0	0	0	0	0	0	468170
Uncharacterized protein OS=Toxoplasma gondii (strain ATCC 50861 / VEG) GN=BN1205_006830 PE=4 SV=1	A0A125YWF7_TOXGV	246 kDa	0	0	0	0	0	0	273940
Adaptor complexes medium subunit family protein OS=Toxoplasma gondii (strain ATCC 50861 / VEG) GN=TGVEG_221522 PE=3 SV=1	V4YPF1_TOXGV	61 kDa	0	0	0	0	0	0	356990
Coatomer epsilon subunit protein OS=Toxoplasma gondii (strain ATCC 50861 / VEG) GN=BN1205_104190 PE=4 SV=1	B9QJQ8_TOXGV	34 kDa	0	0	0	0	373460	0	0
26S proteasome regulatory ATPase subunit,putative OS=Toxoplasma gondii (strain ATCC 50861 / VEG) GN=BN1205_068990 PE=3 SV=1	B9PN40_TOXGV	44 kDa	0	0	0	0	0	652900	0
Microneme protein MIC5 OS=Toxoplasma gondii (strain ATCC 50861 / VEG) GN=TGVEG_277080 PE=4 SV=1	A0A125YHB4_TOXGV	20 kDa	0	0	0	0	0	0	381340
Putative transmembrane protein OS=Toxoplasma gondii (strain ATCC 50861 / VEG) GN=BN1205_060200 PE=4 SV=1	B9Q6H9_TOXGV	29 kDa	0	0	0	0	0	0	479970
Zinc finger (CCCH type) motif-containing protein OS=Toxoplasma gondii (strain ATCC 50861 / VEG) GN=TGVEG_202900 PE=4 SV=1	V4ZCD1_TOXGV	137 kDa	0	0	0	0	2137300	0	0
MIF4G domain-containing protein OS=Toxoplasma gondii (strain ATCC 50861 / VEG) GN=BN1205_016290 PE=4 SV=1	B9Q5H6_TOXGV	273 kDa	0	0	0	0	0	0	768640
Myosin heavy chain, putative OS=Toxoplasma gondii (strain ATCC 50861 / VEG) GN=BN1205_101630 PE=4 SV=1	B6K9U4_TOXGV	93 kDa	0	0	0	0	0	0	330580
Methyltransferase domain-containing protein OS=Toxoplasma gondii (strain ATCC 50861 / VEG) GN=BN1205_013020 PE=4 SV=1	B9PYE5_TOXGV	83 kDa	0	0	0	0	317330	0	0
Phosphoglycerate mutase family protein OS=Toxoplasma gondii (strain ATCC 50861 / VEG) GN=TGVEG_276210 PE=4 SV=1	V4Z8A0_TOXGV	92 kDa	0	0	0	0	923110	0	0
Uncharacterized protein OS=Toxoplasma gondii (strain ATCC 50861 / VEG) GN=BN1205_062110 PE=4 SV=1	V4YRJ7_TOXGV	168 kDa	0	0	0	0	0	0	109220
Putative RNA helicase-1 OS=Toxoplasma gondii (strain ATCC 50861 / VEG) GN=BN1205_105920 PE=4 SV=1	B6KVH6_TOXGV	52 kDa	0	0	0	0	3509800	0	0
General transcription factor IIH polypeptide 2 GTF2H2 OS=Toxoplasma gondii (strain ATCC 50861 / VEG) GN=BN1205_012910 PE=4 SV=1	A0A125YUQ1_TOXGV	52 kDa	0	0	0	0	0	0	819550
Version: 1.6.0.1
Samples: All Samples
Fragment Tolerance: 0.50 Da (Monoisotopic)
Parent Tolerance: Unknown
Fixed Modifications: +57 on C (Carbamidomethyl)
Variable Modifications: +16 on M (Oxidation), +42 on n (Acetyl)
Database: the uniprot_Toxoplasma gondii database (unknown version, 0 entries)
Digestion Enzyme: stricttrypsin
Max Missed Cleavages: 2
Probability Model:
	Experiment MD009:Tom40_1 from Tom40_1 +1 others: Peptide Prophet with Delta Mass Correction (No decoys found) [all charge states]
	Experiment MD009:Tom40_2 from Tom40_2 +1 others: Peptide Prophet with Delta Mass Correction (No decoys found) [all charge states]
	Experiment MD009:Tom40_3 from Tom40_3 +1 others: Peptide Prophet with Delta Mass Correction (No decoys found) [all charge states]
	Experiment MD009:ApiCox25_1 from ApiCox25_1 +1 others: Peptide Prophet with Delta Mass Correction (No decoys found) [all charge states]
	Experiment MD009:ApiCox25_2 from ApiCox25_2 +1 others: Peptide Prophet with Delta Mass Correction (No decoys found) [all charge states]
	Experiment MD009:ApiCox25_3 from ApiCox25_3 +1 others: Peptide Prophet with Delta Mass Correction (No decoys found) [all charge states]
Source: C:\Program Files\Scaffold 4\parameters\unimod.xml
Comment:

## Sheet: logFC and P values
Accession number	logFC	p value
A0A125YGW3_TOXGV	10.256	4.83815e-154
A0A125YY22_TOXGV	10.1489	9.07698e-45
B9PYL9_TOXGV	9.70429	4.40109e-140
V4Z393_TOXGV	9.05346	1.23688e-134
B6KJ93_TOXGV	8.98767	9.67352e-46
B9QNT6_TOXGV	8.74986	7.3786e-131
B6KPB2_TOXGV	8.49125	5.14035e-146
B9PLQ5_TOXGV	8.5161	1.92082e-136
A0A0F7V207_TOXGV	8.49172	2.55708e-31
B9PSC6_TOXGV	8.10875	9.98053e-22
A0A0F7V9B5_TOXGV	8.11812	1.64545e-25
B6KH21_TOXGV	7.85458	1.08991e-68
V4YUF5_TOXGV	3.7313	7.28069e-12
V4Z729_TOXGV	4.02889	1.20874e-17
A0A0F7UTU3_TOXGV	2.59014	4.49643e-09
B9Q5A1_TOXGV	2.53171	6.45218e-08
A0A125YTK1_TOXGV	2.40926	1.76484e-13
A0A0F7VC17_TOXGV	1.85132	0.00152072
B9PQU8_TOXGV	1.89738	1.50371e-11
B9PJK1_TOXGV	1.76354	0.00102625
A0A125YYW0_TOXGV	1.88782	1.79198e-05
A0A125YTH1_TOXGV	1.60603	8.4788e-05
B9PUJ6_TOXGV	1.5765	1.06794e-07
B6K9I7_TOXGV	1.53534	7.37566e-05
B9PK53_TOXGV	1.7841	8.32121e-05
B9Q788_TOXGV	1.4027	7.21909e-09
B9PKF7_TOXGV	1.40442	1.68078e-07
B9PIY5_TOXGV	1.47144	4.10044e-08
B6KGK3_TOXGV	1.19155	0.000761369
B9PHL8_TOXGV	1.21463	0.000133507
B9PGL1_TOXGV	1.32702	2.71146e-05
A0A125YJX3_TOXGV	1.33049	0.000933444
A0A0F7UMP6_TOXGV	1.20279	0.0190625
B9QNT7_TOXGV	1.08668	0.000173216
B9PX63_TOXGV	1.10956	1.26762e-05
B9PGV5_TOXGV	1.20063	2.62064e-06
B9PXE4_TOXGV	1.18048	0.000858171
B9PN38_TOXGV	1.07232	0.0136795
A0A125YSG6_TOXGV	1.07278	0.0136155
B9PU56_TOXGV	1.05175	0.0579329
A0A0F7V9A2_TOXGV	1.1473	0.0177555
B9PP21_TOXGV	1.10613	0.00297767
B6KLD4_TOXGV	1.14872	0.00715544
B9PTP1_TOXGV	1.07999	0.0109676
V4Z6U4_TOXGV	0.83292	0.0132553
B9PPQ1_TOXGV	0.951129	3.715e-05
V4ZJ48_TOXGV	1.01488	0.000237732
A0A0F7VB49_TOXGV	0.957919	0.000163621
B6KB88_TOXGV	0.913059	0.00660805
B9QDS4_TOXGV	0.909465	0.00918236
B9PKQ4_TOXGV	0.810212	0.0237481
A0A125YXW4_TOXGV	0.80487	0.0430292
B9PZF2_TOXGV	1.07185	0.0133971
B9PV52_TOXGV	0.898491	0.0482022
A0A0F7UUN0_TOXGV	0.871111	0.0108794
B6KC70_TOXGV	0.831147	0.0447036
V4ZBR1_TOXGV	0.79838	0.00165703
A0A125YJ41_TOXGV	0.457189	0.0670822
B6KJK9_TOXGV	0.692113	0.011044
A0A125YTY5_TOXGV	0.41729	0.257437
A0A0F7VDV9_TOXGV	0.58546	0.0415884
A0A125YYX1_TOXGV	0.708629	0.0107687
B6KL08_TOXGV	0.643615	0.140059
B9PRE4_TOXGV	0.473342	0.325981
B9QN70_TOXGV	0.663877	0.046872
A0A0F7V1A1_TOXGV	0.673254	0.0458124
B6KFE8_TOXGV	0.480527	0.146943
V4YUS0_TOXGV	0.599587	0.0954165
B9PGG2_TOXGV	0.536437	0.0844588
B9PLQ2_TOXGV	0.502087	0.0980224
B9PZT4_TOXGV	0.646397	0.024222
B6KT44_TOXGV	0.650591	0.0760647
A0A125YKH1_TOXGV	0.758283	0.0176108
A0A125YZB5_TOXGV	0.815499	0.0822473
B9PMX8_TOXGV	0.489249	0.166982
V4Z6R8_TOXGV	0.448594	0.206417
B9QJS4_TOXGV	0.386705	0.0860471
B9PZU5_TOXGV	0.352441	0.14413
A0A0F7UVN4_TOXGV	0.491723	0.0316939
B6KJS2_TOXGV	0.23529	0.432127
B6KJD3_TOXGV	0.234935	0.299551
B9Q7I4_TOXGV	0.218351	0.440637
B9PH44_TOXGV (+1)	0.15071	0.543723
B9QPX7_TOXGV	0.145017	0.537106
B6KHU4_TOXGV	0.300228	0.352314
A0A125YV32_TOXGV	0.459775	0.105418
B9PZR3_TOXGV	0.187558	0.508908
V4YRR7_TOXGV	0.207362	0.461113
B9PXJ3_TOXGV	0.324188	0.340584
A0A125YKU7_TOXGV	0.228664	0.370228
V4YRT0_TOXGV	0.331109	0.142791
A0A0F7VAX6_TOXGV	0.475461	0.0562935
B9Q1T8_TOXGV	0.156365	0.560258
A0A0F7UNS7_TOXGV	0.282068	0.442954
V4YYL6_TOXGV	0.257762	0.411232
B9Q836_TOXGV	0.335816	0.264443
A0A125YTU4_TOXGV	0.436517	0.178171
B9Q1K1_TOXGV	0.444637	0.176892
B9QIT1_TOXGV	0.376774	0.108594
A0A0F7UZH2_TOXGV	0.458261	0.151291
B9Q1A8_TOXGV	0.176957	0.600914
A0A125YTI3_TOXGV	0.300239	0.427321
B6KB46_TOXGV	0.633943	0.154437
A0A125YU31_TOXGV	0.167854	0.646705
B9QGY1_TOXGV	0.137504	0.674771
V4Z117_TOXGV	0.309594	0.431978
B9PT01_TOXGV	0.329035	0.272228
A0A0F7UNF9_TOXGV	0.408068	0.193396
B6KFH2_TOXGV	0.393039	0.372143
V4Z6U8_TOXGV	0.469672	0.143536
B6KV50_TOXGV	0.239987	0.597405
A0A125YMR9_TOXGV	0.55402	0.0965046
A0A0F7V6G5_TOXGV	0.287468	0.578584
B9PTW2_TOXGV	0.325417	0.424607
B9PRA3_TOXGV	0.440981	0.282175
B9Q7A8_TOXGV	0.0882995	0.860014
B9QE54_TOXGV	0.156711	0.720706
B9Q1A7_TOXGV	0.488061	0.166922
A0A0F7V824_TOXGV	-0.27811	0.23931
A0A0F7V4M1_TOXGV	-0.0709218	0.73722
A0A0F7US18_TOXGV	0.0222765	0.926839
B9PH46_TOXGV	-0.252064	0.278251
B9QQB8_TOXGV	-0.222942	0.339103
V5BCJ1_TOXGV	0.0385918	0.870705
B9PFX5_TOXGV	-0.352527	0.161265
A0A125YZ67_TOXGV	-0.273555	0.394125
B6KID3_TOXGV	-0.0637948	0.815149
B6KC84_TOXGV	-0.365556	0.148981
B9Q5A3_TOXGV	-0.087746	0.730103
B9QG39_TOXGV	-0.20235	0.463796
B9PNL1_TOXGV	-0.036101	0.88658
V4YND8_TOXGV	-0.269372	0.654414
A0A0F7V4Z6_TOXGV	0.0596404	0.800133
A0A125YPC3_TOXGV	-0.149638	0.578988
B6KVA2_TOXGV	-0.108846	0.712784
B9PMM2_TOXGV	-0.18866	0.485095
V5B6B7_TOXGV	-0.224614	0.378092
AMA1_TOXGV	0.045994	0.89151
V4Z6Z1_TOXGV	0.011713	0.971212
A0A0F7V1V9_TOXGV	-0.255636	0.33632
A0A0F7V5E7_TOXGV	-0.0891113	0.798288
B6KM84_TOXGV	-0.133799	0.726301
A0A125YJY9_TOXGV	-0.21337	0.602894
B6KJQ6_TOXGV	-0.297146	0.30892
B9PLQ7_TOXGV	-0.0901594	0.809146
B9PMB3_TOXGV	0.0505641	0.873225
B9PZY8_TOXGV	-0.150047	0.5956
B9QE96_TOXGV	0.11878	0.796982
A0A0F7VFL4_TOXGV	-0.243491	0.5639
B9PZL6_TOXGV	-0.0528963	0.943065
B9PPE8_TOXGV	0.132438	0.75923
B6KJD0_TOXGV	-0.293491	0.402302
A0A125YYN8_TOXGV	-0.0663449	0.863725
A0A0F7VES8_TOXGV	-0.0434817	0.899587
A0A0F7V741_TOXGV	-0.0430909	0.92899
B9PVR5_TOXGV	-0.296175	0.323249
B9Q341_TOXGV	-0.212685	0.581117
B9Q056_TOXGV	-0.184577	0.610104
B9QC91_TOXGV	-0.209682	0.647064
B9PNK6_TOXGV	-0.234326	0.734202
A0A125YTX9_TOXGV	-0.327785	0.423514
B9PYX4_TOXGV	0.0992928	0.799416
B9PR43_TOXGV	-0.339504	0.558095
B6KEJ0_TOXGV	0.00959138	0.971855
A0A125YMU1_TOXGV	-0.0809953	0.846756
B9QHU4_TOXGV	-0.141121	0.745062
B9QE60_TOXGV	0.0732663	0.897816
B6KEE2_TOXGV	0.0846562	0.840297
B9PIN1_TOXGV	-0.256689	0.613584
B9QBW5_TOXGV	-0.154989	0.731871
B9Q857_TOXGV	-0.588678	0.0129236
A0A0F7V8D8_TOXGV	-0.393743	0.0762699
B6KBG5_TOXGV	-0.789493	0.000732769
A0A125YYG1_TOXGV	-0.718318	0.00692278
V4ZB36_TOXGV	-0.858122	0.000621006
V4Z6M2_TOXGV	-0.563851	0.0359338
A0A125YJI5_TOXGV	-0.796868	0.0496029
V4YI32_TOXGV	-1.11808	8.1542e-07
V5BD66_TOXGV	-0.821726	0.00207891
A0A125YJH2_TOXGV	-0.827204	0.000442486
B6KA42_TOXGV	-0.987968	0.000248393
B9PUT9_TOXGV	-0.942672	0.00125916
A0A0F7V4K0_TOXGV	-0.631389	0.0697948
B9PRA8_TOXGV	-0.537145	0.0620153
V5BD96_TOXGV	-0.695952	0.0137916
A0A125YST2_TOXGV	-0.752719	0.00373884
B6KKZ3_TOXGV	-0.575336	0.0544277
B9Q3G7_TOXGV	-1.08274	5.88255e-05
B9Q0N7_TOXGV	-1.13001	7.29197e-05
B9PGP4_TOXGV	-0.397504	0.240358
B9PZH8_TOXGV	-0.681965	0.00322216
A0A0F7V6Y1_TOXGV	-0.99113	0.0081415
A0A0F7UU04_TOXGV	-0.679667	0.146851
A0A125YSX9_TOXGV	-0.6593	0.125007
B9QP11_TOXGV	-0.696899	0.0845466
B9QI15_TOXGV	-1.02266	0.00145317
B9PKR3_TOXGV	-0.771502	0.011178
B9PQ71_TOXGV	-0.377263	0.144004
B9PQR4_TOXGV	-0.439779	0.206475
B6KB69_TOXGV	-0.368974	0.179103
A0A0F7V090_TOXGV	-0.623226	0.0713371
B9PWN3_TOXGV	-0.520896	0.222504
A0A125YV47_TOXGV	-1.05488	3.01108e-05
B6KDT4_TOXGV	-0.6706	0.13395
B9PJD4_TOXGV	-0.336457	0.424245
V4YUS8_TOXGV	-0.520786	0.139742
B6KM09_TOXGV	-0.906655	0.00584332
B9PMF9_TOXGV	-0.745773	0.0134052
B9PZD4_TOXGV	-0.663853	0.142454
B9QDU2_TOXGV	-0.440798	0.245484
A0A0F7UU07_TOXGV	-0.413905	0.197259
V4ZKE2_TOXGV	-0.976314	0.00926985
B9PYY9_TOXGV	-0.877472	0.00443372
A0A125YXF0_TOXGV	-0.777833	0.0666779
B9QN06_TOXGV	-0.331097	0.45695
B9PTM0_TOXGV	-0.829681	0.10434
B9PS36_TOXGV	-1.04799	0.00144022
B6KNZ3_TOXGV	-0.641777	0.0913135
B9PP22_TOXGV	-0.885815	0.00916989
B9PT75_TOXGV	-0.717632	0.0327692
A0A125YY58_TOXGV	-0.441373	0.374196
B9Q0L6_TOXGV	-0.637846	0.092198
B9Q2W7_TOXGV	-0.971059	0.0145439
V4Z362_TOXGV	-0.945208	4.04105e-05
B9PUT7_TOXGV	-0.460098	0.0664261
V4YX16_TOXGV	-0.466372	0.164495
B9PYW7_TOXGV	-0.604728	0.100856
B9PMH7_TOXGV	-0.740709	0.0644175
B9Q6Y6_TOXGV	-1.1262	0.00511986
B9PLM3_TOXGV	-0.499974	0.132835
B9PLT1_TOXGV	-0.729107	0.0365543
A0A125YFB9_TOXGV	-0.624045	0.0865927
A0A125YGR1_TOXGV	-0.45018	0.320001
V5BMS8_TOXGV	-0.766851	0.0693356
B9PPK8_TOXGV	-0.656773	0.0628885
V4Z7B3_TOXGV	-0.798135	0.0020528
V4YUG0_TOXGV	-0.432574	0.35191
V4ZC85_TOXGV	-0.726708	0.221528
A0A125YIF0_TOXGV	-1.03638	0.60458
B9Q6B5_TOXGV	-0.551081	0.0987907
V4ZPP0_TOXGV	-1.07905	0.00399581
B9Q0Q9_TOXGV	-0.875228	0.120518
B9PMU7_TOXGV	-0.328084	0.404059
V5AWC8_TOXGV	-1.19343	2.26063e-05
B9PYA4_TOXGV	-1.30248	1.87137e-05
A0A125YKM7_TOXGV	-1.32227	1.97626e-07
B9QGQ8_TOXGV	-1.40207	6.42506e-09
B9PJM1_TOXGV	-1.32244	1.9428e-07
B9QDZ9_TOXGV	-1.15472	0.000768538
A0A0F7V1Z5_TOXGV	-1.54419	9.34092e-06
B6KDN0_TOXGV	-1.1061	0.0156771
B6KHR8_TOXGV	-1.50996	7.34085e-10
A0A0F7UY31_TOXGV	-1.25095	4.8227e-05
B6KKZ7_TOXGV	-1.18728	0.000760704
V4Z2X0_TOXGV	-1.4802	1.66259e-05
A0A125YVF2_TOXGV	-1.69332	0.000265432
V5B269_TOXGV	-1.40257	0.000474372
B9QER9_TOXGV	-1.37925	0.00167274
A0A125YX76_TOXGV	-1.28361	0.00970531
A0A0F7UNF6_TOXGV	-1.17527	0.010397
V4ZCI9_TOXGV	-1.5248	8.34646e-05
B9PID4_TOXGV	-1.15503	0.00210413
V4YSG2_TOXGV	-1.87164	0.375995
B9PW44_TOXGV	-1.44992	0.000591443
V4YR89_TOXGV	-1.26045	0.00123831
B9Q2S1_TOXGV	-1.69591	0.000366469
V4YW47_TOXGV	-1.60188	7.37316e-05
B9QH40_TOXGV	-1.34485	0.000733211
B9PTE8_TOXGV	-1.49215	0.0021709
B9PRN1_TOXGV	-1.06985	0.0149369
A0A0F7UZ13_TOXGV	-1.62078	0.00918655
V4Z074_TOXGV	-1.78921	2.68905e-05
V4Z2D9_TOXGV	-1.82473	0.00079753
A0A0F7UTC9_TOXGV	-1.97883	7.55134e-16
B9Q5R8_TOXGV	-1.83939	6.23984e-06
B9QG70_TOXGV	-2.15147	5.06752e-08
A0A125YG06_TOXGV	-1.93286	1.39008e-08
A0A125YMN2_TOXGV	-1.83439	0.000312274
A0A125YVQ8_TOXGV	-1.98654	0.000801512
B6KVV5_TOXGV	-2.08481	1.69461e-05
A0A0F7V600_TOXGV	-2.37676	0.0086789
A0A0F7V4E5_TOXGV	-2.49015	1.02819e-07
A0A125YZ49_TOXGV	-2.75132	3.77268e-14
B9PFU8_TOXGV	-3.0044	1.04587e-09
A0A125YZM5_TOXGV	-3.70869	1.73066e-19
